# Supplementary material for: Bidirectional Regulation of Innate and Learned Behaviors That Rely on Frequency Discrimination by Cortical Inhibitory Neurons
Source: PLoS Biol. 2015 Dec 2;13(12):e1002308. doi: 10.1371/journal.pbio.1002308 (PMC4668086; doi:10.1371/journal.pbio.1002308)
Supplement: S1 Data — (XLSX) [file pbio.1002308.s001.xlsx]

## Sheet: Figure1
Figure 1 E	PV-ChR2					Figure 1 J	PV-Arch					Figure 1 O	Camk-ChR2
Significant effect of light			Not Significant effect of light			Significant effect of light			Not Significant effect of light			Significant effect of light			Not Significant effect of light
Frbase OFF	Frbase ON		Frbase OFF	Frbase ON		Frbase OFF	Frbase ON		Frbase OFF	Frbase ON		Frbase OFF	Frbase ON		Frbase OFF	Frbase ON
14.9975	1.12946		6.09693	7.56624		0.499724	0.889579		0.344801	0.384831		0.459744	0.609719		0.889529	0.724661
25.4872	4.90757		0.154896	0.139954		0.629659	1.00452		0.279834	0.369839		0.969489	1.33436		0.444751	0.569739
16.5567	1.39932		0.289829	0.239904		0.449749	0.719664		0.284831	0.354846		0.704621	0.994526		0.224861	0.299874
6.78658	0.429809		0.224861	0.214916		0.519714	1.08948		0.414766	0.529759		0.559694	0.769639		0.684631	0.814616
7.49623	0.589729		0.419764	0.394826		0.594676	0.869589		1.12941	1.27938		0.354796	0.469789		0.854546	0.759644
13.2933	32.8336		1.69912	1.89408		0.279834	0.429809		0.454746	0.509769		0.569689	0.859594		0.674636	0.584731
0.834556	0.129959		2.23386	2.43381		0.274836	0.534756		0.469739	0.594726		1.55919	2.18893		0.484731	0.569739
5.92201	1.55924		4.40777	4.2479		1.27434	3.10347		0.484731	0.574736		1.23935	1.71916		0.729609	0.719664
1.18438	0.689679		0.354796	0.314866		0.454746	1.07449		2.29882	2.42881		0.134906	0.249899		0.904521	1.10947
2.69862	0.459794		1.21437	1.27938		7.81607	5.96704		0.419764	0.364841		5.07744	7.53626		0.729609	0.904571
1.18438	0.464791		0.594676	0.644701		1.27933	1.72416		0.234856	0.314866		0.464741	0.734656		0.654646	0.644701
5.16739	0.569739		4.62266	4.94255		0.624661	0.834606		0.549699	0.519764		1.30932	1.86409		0.369789	0.474786
9.67514	2.10397		0.324811	0.339854		0.269839	1.18443		0.529709	0.674686		0.279834	0.789629		0.739604	0.759644
4.3378	0.494776		3.09343	3.31337		1.18438	7.02151		0.154896	0.154946		0.224861	0.609719		0.379784	0.444801
26.2369	6.50177		1.44925	1.39932		0.299824	0.594726		0.164891	0.159944		0.784581	1.20942		0.674636	0.719664
6.1469	1.31437		1.11442	0.999524		1.68913	2.61372		0.574686	0.474786		1.00947	1.99403		2.86354	2.74365
5.52221	1.71417		4.5477	4.68768		1.79907	2.74365		4.3528	4.83261		2.09393	2.61871		0.804571	0.719664
2.00897	0.624711		1.02946	0.844601		12.2788	8.8456		0.774586	0.849599		2.9485	3.46829		2.53371	2.54375
0.469739	0.119964		4.69762	4.55275		1.18938	1.54925		1.49423	1.29438		0.904521	0.649699		2.09892	2.054
4.65764	2.09398		3.49323	3.53825		4.35779	6.62671		0.519714	0.684681		3.10342	4.91257		5.09743	4.8526
5.33231	1.52426		4.26784	4.21292		1.76409	3.21342		2.59867	2.67868		0.234856	0.984531		2.57868	2.70367
5.07744	2.10397		1.01946	0.994526		4.85754	7.37634		0.484731	0.444801		0.414766	2.21891		0.989479	0.919564
0.269839	0.134956		0.609669	0.544751		10.5297	12.3988		0.349799	0.409819		0.494726	24.6077		3.3383	3.53825
5.44725	21.2694		7.46624	7.01652		1.24435	1.67918		0.774586	0.869589		0.949499	14.8926		18.2309	18.8756
4.30282	3.37334		24.5627	23.7831		3.48323	6.19693		0.254846	0.289879		0.134906	8.07599		4.39777	4.17793
0.449749	0.134956		0.174886	0.199924		1.79408	4.03301		0.219864	0.349849		1.81407	8.23091		5.91202	6.30187
0.434756	0.224911		9.40527	9.28038		1.28933	3.27838		0.0549463	0.0799838		2.24385	6.32686		3.81806	3.90807
0.434756	0.104971		3.83805	3.92806		4.21786	9.48028		1.23436	1.22441		0.434756	3.13845		4.00297	3.98803
6.87154	4.02301		0.0749363	0.0849813		0.539704	1.19443		0.504721	0.659694		0.464741	1.27439		10.6496	10.8296
1.39927	0.814616		0.274836	0.239904		0.994477	1.75415		1.37928	1.62421		0.189879	0.774636		16.017	15.7671
5.85205	3.76814		4.96749	4.66769		0.564691	1.10947		10.4448	9.93006		0.154896	1.18443		4.9425	5.28738
3.7381	1.86409		0.754596	0.909569		0.644651	0.954546		0.749599	0.749649		0.464741	4.72766		3.38328	3.05849
1.50922	0.119964		46.0769	46.027		1.21936	1.85909		0.974487	1.07948		0.394776	4.92256		1.67414	1.79413
0.884531	0.0949763		0.314816	0.374836		0.824561	1.4443		0.159894	0.184931		2.53371	6.35685		5.17239	4.74265
0.569689	0.214916		2.9435	2.86359		2.58868	3.80312		0.344801	0.414816		3.26334	3.77813		1.45924	1.47928
3.77309	1.08448		0.139904	0.0949763		2.29882	3.82311		0.379784	0.509769		1.70412	5.03251		0.254846	0.269889
9.7501	3.73815		9.06044	8.77564		3.943	5.50227		0.184881	0.274886		7.10642	9.67019		3.43825	3.4483
12.3138	4.28288		1.43925	1.30937		0.789579	1.51427		0.309819	0.304871		9.80507	15.2674		1.83905	1.90907
7.52121	2.08398		1.26434	1.38433		1.56419	2.38383		0.0699388	0.0599938		0.529709	0.939554		9.88503	9.70517
2.55869	1.38933		0.459744	0.514766		1.12941	2.54875		0.409769	0.449799		18.8905	50.3898		1.5542	1.65919
1.38928	0.964541		5.86704	5.77214		1.36429	2.87858		1.88903	2.06399		10.5147	11.6892		1.56919	1.50427
2.17888	0.704671		10.2049	10.2099		1.33431	4.17793		0.414766	0.454796		4.80257	3.11846		17.2264	18.126
1.86904	0.709669		1.19937	1.33436		0.504721	1.46429		0.784581	0.709669		2.47873	1.33935		0.634656	0.564741
3.11841	2.15395		10.2299	9.58523		0.249849	0.494776		0.184881	0.179934		0.609669	1.09947		0.469739	0.429809
3.29832	3.85809		1.61417	1.6392		1.13441	2.11397		4.17788	4.31287		2.68863	5.50227		0.0799338	0.134956
0.509719	0.694676		0.814566	0.769639		1.90402	1.27439		3.09842	3.13346		0.994477	2.68368		10.1249	10.2799
4.61766	4.18293		1.82406	1.83411		0.709619	0.999524		4.47274	4.96254		3.92301	1.80412		3.27334	3.69817
8.39078	7.71117		4.06294	3.81312		2.23386	2.56374		1.3443	1.20442		0.449749	0.849599		1.88903	1.90907
6.7466	6.21192		2.62366	2.60872		4.58768	5.53726		0.169889	0.164941		1.49922	3.97803		1.46424	1.48928
0.874536	0.654696		1.65914	1.62921		2.5537	4.26789		0.139904	0.219914		0.624661	1.15445		0.149899	7.90107
0.494726	0.314866		0.639654	0.619714		0.299824	0.734656		0.489729	0.564741		1.77409	5.2474		0.294826	2.66869
11.4293	10.6647		3.42326	3.80812		2.10392	2.48878		0.519714	0.634706		1.5442	2.2489		0.484731	0.514766
9.59018	8.92556		0.299824	0.259894		1.63915	2.06399		0.294826	0.364841		5.25735	10.045		1.50922	1.88908
2.70862	2.21891		1.18438	1.12946		1.80907	3.55325		0.619664	0.584731		0.579684	0.394826		2.97349	10.035
6.04195	6.67669		0.219864	0.164941		0.174886	0.359844		6.79158	7.26139		1.13441	1.72416		1.18938	2.07399
0.324811	0.189929		0.494726	0.479784		0.254846	0.374836		1.83905	1.98903		0.299824	5.14745		0.219864	0.339854
0.679634	0.479784		0.549699	0.474786		0.709619	0.934556		4.10292	4.14795		1.30932	16.122		1.84905	6.83161
8.81557	7.91607		0.0849313	0.0949763		0.899524	1.21941		4.16289	4.053		0.459744	12.044		5.81707	3.31836
9.93501	9.16044		7.23636	7.30137		0.599674	0.909569		0.594676	0.659694		1.20437	11.5742		0.444751	0.369839
0.824561	0.579734		8.1509	7.98103		0.0849313	0.194926		2.84355	3.0435		2.66364	10.8196		0.909519	1.05949
13.2134	11.8591		0.649649	0.619714		7.31632	8.68068		7.7461	8.31087		0.129909	11.9341		3.38828	3.55325
4.73261	5.89708		3.7531	3.40332		8.33581	9.47029		3.953	4.08798		1.64415	40.6947		1.25934	1.33935
5.3523	6.57674		8.98548	8.54075		3.05345	4.51776		0.964492	0.999524		1.5392	1.14445		7.43126	7.2464
1.81407	2.6437		3.46824	3.17344		3.20337	4.53775		0.679634	0.759644		2.92351	62.6337		4.71761	4.92256
4.73261	4.18793		2.96349	2.97853		15.4922	16.8466		1.84905	1.90907		0.244851	13.2784		1.61916	1.36434
8.73061	10.9645		2.65864	2.6487		0.364791	0.519764		0.449749	0.449799		0.0899288	4.08798		0.244851	0.234906
1.85904	1.60422		1.61916	1.70917		0.539704	0.804621		0.599674	0.619714		0.474736	6.8466		0.504721	0.434806
2.42376	1.61422		2.3438	2.21392		4.06294	5.54725		0.244851	0.194926		0.519714	8.46079		1.64915	1.40932
0.699624	0.464791		0.0599438	0.0649913		6.04195	7.01152		9.23536	9.09548		1.00447	7.97604		5.24735	5.36734
2.66364	2.20392		0.554696	0.639704		1.17938	1.81911		0.414766	0.474786		1.5542	4.56274		10.9545	10.7397
1.33431	1.0445		3.20837	3.30837		0.339804	0.634706		0.909519	1.05949		0.514716	13.1634		4.25784	4.08298
10.4248	9.32036		0.609669	0.499774		0.224861	0.419814		1.65415	1.54425		0.364791	0.239904		0.594676	0.634706
8.32081	7.02151		0.294826	0.294876		0.399774	0.654696		2.28383	2.61372		0.634656	1.07948		3.66814	4.2529
5.91702	4.93755		0.324811	0.244901		0.0949263	0.204921		0.754596	0.734656		1.944	20.135
10.5997	9.53526		0.444751	0.449799		2.45375	2.76864		2.11392	2.01901		0.639654	4.29787
2.64865	1.92406		3.66314	3.83311		0.0299588	0.0899788		1.49423	1.41432		5.51722	30.6347
3.40827	2.42881		8.06094	7.6412		0.364791	0.854596		1.57918	1.60922		3.39827	5.19243
11.3743	9.32036		5.27734	5.36234		4.68763	5.89708		0.549699	0.539754		2.71362	15.4923
0.519714	0.284881		3.04845	3.0535		4.87753	6.26189		0.344801	0.339854		0.624661	0.979534
1.36429	0.839604		3.77808	3.88808		1.16939	1.91906		0.359794	0.259894		1.21437	12.1789
2.10892	1.68918		0.509719	0.454796		1.38428	1.93406		0.279834	0.259894		3.77309	17.3014
8.1459	6.28688		2.43376	2.47878		1.19438	1.51427		0.439754	0.449799		3.57319	12.2139
7.21637	6.19193		1.10442	1.00952		0.659644	0.924561		0.679634	0.769639		0.314816	1.90407
6.5567	4.90257		0.354796	0.379834		0.579684	0.864591		0.264841	0.339854		0.344801	1.31437
0.524711	0.394826		2.37379	2.4438		1.36429	2.74365		0.224861	0.209919		2.59368	6.96654
0.684631	0.449799		6.26184	5.93706		0.494726	0.809619		0.224861	0.164941		3.95799	11.0545
0.934506	0.584731		2.78858	2.95854		0.809569	1.6542		2.38378	2.35385		1.41926	5.29738
1.51921	0.974536		2.71362	2.8536		0.714616	1.18943		3.67813	3.73815		0.959494	2.91357
2.65365	1.62921		1.24935	1.39433		0.234856	0.429809		0.119914	0.119964		3.62316	7.52626
1.38928	0.534756		0.944501	0.784631		3.10342	3.54825		0.559694	0.529759		0.209869	0.504771
1.83905	1.15944		1.26434	1.15445		9.66014	12.3638		0.579684	0.479784		1.99398	4.61771
0.824561	0.329859		3.21836	3.00852		5.72711	7.62121		1.39428	1.30437		4.20287	8.98053
0.864541	0.374836		1.66914	1.69917		2.22386	1.86909		1.22936	1.4543		5.44225	4.43281
5.61717	4.19293		6.45675	6.51677		2.37379	2.79363		2.46374	2.71367		0.279834	0.939554
0.799574	0.229909		3.7431	3.41332		2.83855	3.28838		3.76309	3.79812		6.33181	8.8556
3.77309	1.73915		10.4348	10.04		0.444751	0.589729		1.39428	1.57923		2.86854	5.06249
1.92901	0.724661		1.55919	1.4393		7.51622	8.37584		1.1394	1.18443		1.85904	2.71866
1.37429	0.644701		1.33431	1.26939		3.69812	3.18843		2.02396	2.26389		4.39278	2.29887
1.80407	0.969539		7.24135	6.70167		2.5537	2.93356		1.72911	1.8391		1.63416	4.59273
7.29133	4.73765		5.25235	5.08748		0.744601	0.939554		2.82856	2.77863		6.09193	7.93106
0.679634	0.304871		1.56919	1.50427		0.439754	0.579734		0.124911	0.194926		4.10792	5.20242
2.91851	1.79413		6.86654	6.46679		0.214866	0.359844		2.60867	2.67868		3.30832	6.58673
10.1649	5.63721		2.84855	2.99353		0.194876	0.319864		1.59917	1.63421		1.28433	3.19842
9.11542	5.78713		0.799574	0.824611					1.71412	1.54925		3.49822	5.58723
5.52221	2.87858		0.439754	0.419814					0.764591	0.794626		1.06944	0.804621
20.0549	17.4763		5.62216	6.46179					1.07943	1.07449		0.949499	5.58223
7.76609	4.41282		0.279834	0.254896					0.219864	0.204921		0.509719	1.36434
3.36329	1.75415		5.51222	5.67719					1.48423	1.40432		0.154896	0.399824
4.42276	2.70867		6.60167	6.83161					1.35929	1.35934		0.369789	0.734656
6.46674	4.70767		0.989479	1.0395								0.384781	0.754646
3.21836	2.01901		11.3093	11.6542								0.404771	0.899574
4.39278	3.39832		3.85305	3.91307								4.08293	5.21242
0.529709	0.204921		0.319814	0.294876								0.134906	0.274886
0.519714	0.189929		0.669639	0.669689								6.9565	12.7936
0.629659	0.399824		5.11742	4.77763								1.85904	10.045
1.93401	1.14445		6.82156	6.41182								0.999474	1.21941
1.71911	1.21941		2.26884	2.19892								8.33581	10.5198
0.534706	0.239904		0.469739	0.499774								0.264841	1.07948
1.5392	1.29438		1.05445	0.864591								0.374786	1.37933
4.27783	2.20392		12.0789	11.2294								0.244851	10.5697
12.3088	10.2749		1.47923	1.62421								3.96799	13.2734
5.952	3.90307		0.279834	0.234906								2.59368	8.21092
9.02046	6.91157		0.349799	0.299874								1.97399	5.48728
15.6422	13.6932		1.79408	1.70417								5.03246	19.1405
3.39328	1.30437		1.49423	1.2544								12.6686	8.38583
6.44175	4.58773		1.75909	1.48428								7.47124	11.0245
0.549699	0.104971		0.00996877	0.0150162								4.28783	7.33136
0.309819	0.189929		0.209869	0.189929								11.0295	9.16044
1.43925	0.584731		10.3498	9.74515								3.18338	6.2469
3.16839	1.02451		0.539704	0.484781								12.1689	18.2109
1.47923	0.459794		4.87753	4.82261								2.1539	1.67918
4.00797	1.42431		0.299824	0.259894								2.23386	1.15445
2.38378	0.529759		0.124911	0.154946								1.1494	0.809619
2.58368	2.02401		1.19937	1.29937
2.36379	1.99403		0.369789	0.349849
1.00947	0.689679		1.45924	1.58423
1.48923	1.19942		1.90902	1.75415
0.209869	0.374836		1.99897	1.89408
2.90352	2.57374		7.78608	7.47629
0.294826	0.189929		0.0749363	0.0300087
1.1544	0.849599		2.39877	2.13396
3.66314	2.86859		0.849549	0.754646
2.27883	1.96904		1.37429	1.17444
6.31182	5.6522		0.0849313	0.0649913
4.07793	3.27339		0.119914	0.0849813
14.3728	13.2434		10.6996	10.2649
4.23286	3.74315		1.17439	1.14445
2.17888	1.76414		1.81906	1.92406
2.25385	1.49927		0.139904	0.164941
7.12641	5.69218		1.85405	1.79912
15.4822	13.5682		0.329809	0.219914
1.64915	1.31936		1.81407	1.90407
0.479734	0.359844		0.309819	0.329859
0.644651	0.469789		4.04795	4.02301
1.49423	1.13945		0.144901	0.184931
1.37429	1.0395		0.139904	0.124961
			0.669639	0.589729
			0.144901	0.209919
			0.479734	0.439804
			3.3483	2.95355
			3.18338	2.90357
			11.5692	11.5193
			0.294826	0.394826
			6.16689	5.74215
			6.10692	5.79713
			4.82256	4.70767
			0.374786	0.249899
			0.194876	0.109969
			3.91302	3.43331
			1.18938	1.30937
			0.304821	0.194926
			1.62416	1.68918
			0.254846	0.199924
			0.184881	0.164941

## Sheet: Figure2
FIGURE 2C
PPI PV-ChR2 laser OFF
	subjects
f shift, %	M23-50	M24-35	M25-50	M26-50	M27-50	M34-50	M35-50	M36-50	M37-50	M43-0	M50-50	M53-35	M56-35	M60-35	M61-35	mean	SEM	mean norm PPI	SEM
0	0	0	0	0	0	0	0	0	0	0	0	0	0	0	0	0	0	0	0.1
2		-18	10	0	-4	-20	-1	19	-8	-3	4	30	-21	-17	-11	-2.9	4	-4.8	6.5
4	-14	6	18	11	-8	40	22	69	29	-8	54	9	28	20	3	18.6	6.2	30.2	10.1
8	11	-1	24	3	55	65	12	21	12	-3	40	35	42	36	47	26.7	5.6	43.5	9.1
16	1	12	36	19	28	47	62	58	44	46	60	58	56	66	72	44.4	5.6	72.3	9.1
32	-3	0	62	40	57	48	77	69	86	86	81	55	92	87	84	61.4	8	100	13
Threshold	24.19	24.19	14.4	17.3	5.31	3.89	11.87	2.05	16.24	15.19	5.89	8.44	7.54	9.06	7.65	11.5	1.8
PPI PV-ChR2 laser ON
	subjects
f shift, %	M23-50	M24-35	M25-50	M26-50	M27-50	M34-50	M35-50	M36-50	M37-50	M43-0	M50-50	M53-35	M56-35	M60-35	M61-35	mean	SEM	mean norm PPI	SEM
0	0	0	0	0	0	0	0	0	0	0	0	0	0	0	0	0	0	-0.1	0
2		-23	15	3	28	16	25	38	3	-6	14	29	-15	9	18	10.9	4.6	17	7.2
4	14	1	39	29	37	65	34	65	-2	-2	76	40	41	32	-24	29.5	7.5	45.7	11.6
8	37	37	-8	43	61	46	28	41	19	2	36	51	62	53	44	36.8	5.3	57	8.2
16	24	31	59	32	47	70	67	57	52	72	57	62	30	80	73	54.3	4.8	84.2	7.4
32	45	0	58	44	60	51	67	72	85	94	62	65	80	95	90	64.6	6.5	100	10.1
Threshold	4.04	7.47	3.2	3.94	2.61	2.08	6.99	1.94	14.21	14.2	2.1	2.84	3.97	6.77	7.96	5.6	1.1
FIGURE 2E
PPI PV-Arch laser OFF
	subjects
f shift, %	M18 Arch	M19 Arch	M20 Arch	M21 Arch	M22 Arch	M28 Arch	M38 Arch	M39 Arch	M40 Arch	M41 Arch	M51 Arch	M52 Arch	M54 Arch	M55 Arch	M62 Arch	M63 Arch	mean	SEM	mean norm PPI	SEM
0	0	0	0	0	0	0	0	0	0	0	0	0	0	0	0	0	0	0	0	0
2						7	-17	2	6	-8	15	-2	19	-12	15	23	4	3	7	5
4	6	54	-8	8	14	32	2	6	31	-3	29	3	27	-1	-3	29	14	4	22	7
8	6	41	0	12	49	41	32	63	28	4	25	7	37	27	11	73	29	6	45	9
16	15	51	1	12	52	55	52	71	55	73	56	17	48	75	57	81	48	6	75	10
32	19	46	54	55	73	56	54	86	90	85	32	61	67	80	85	76	64	5	100	8
Threshold	10.8	0.59	20.83	21.92	6.07	3.48	7.68	6.54	13.27	13.12	3.06	21.81	7.46	8.13	13.84	4.55	10.2	1.75
PPI PV-Arch laser ON
	subjects
f shift, %	M18 Arch	M19 Arch	M20 Arch	M21 Arch	M22 Arch	M28 Arch	M38 Arch	M39 Arch	M40 Arch	M41 Arch	M51 Arch	M52 Arch	M54 Arch	M55 Arch	M62 Arch	M63 Arch	mean	SEM	mean norm PPI	SEM
0	0	0	0	0	0	0	0	0	0	0	0	0	0	0	0	0	0	0	0	0
2						-13	-13	1	18	4	14	17	-9	-2	-20	-12	-1.2	3.4	-2.1	5.7
4	-1	-1	-10	-13	-3	-1	5	9	12	7	7	13	20	-12	-29	20	1.5	3.4	2.5	5.6
8	5	49	-16	2	8	9	-18	46	23	15	21	40	31	0	-12	29	14	5.4	23.5	9
16	1	22	9	-21	9	13	24	71	40	64	19	29	51	60	28	59	30	6.7	50.1	11.1
32	23	55	34	51	49	54	33	89	85	92	19	73	68	88	76	66	59.8	6.2	100	10.3
Threshold	33.02	11.67	16.42	23.96	16.69	20.1	15.69	7.57	19.22	13.25	3.5	24.69	8.39	15.34	16.24	8.27	15.88	1.92
FIGURE 2G
PPI CamK2-ChR2 laser OFF
	subjects
f shift, %	M64 ChR2	M65 ChR3	M66 ChR4	M67 ChR5	M68 ChR6	M69 ChR7	mean	SEM	mean norm PPI	SEM
0	0	0	0	0	0	0	0	0	0	0.1
2	-7	8	7	19	26	-20	5.4	4.4	12	9.4
4	-20	-9	20	24	50	29	15.6	6.7	33	14.3
8	65	33	23	15	53	37	37.5	4.8	81	10.3
16	61	27	50	62	48	52	49.9	3.3	107	7.1
32	59	31	42	47	47	54	46.6	2.5	100	5.3
Threshold	5.11	6.4	6.75	7.54	1.99	3.96	5.29167	0.92
PPI CamK2-ChR2 laser ON
	subjects
f shift, %	M64 ChR2	M65 ChR3	M66 ChR4	M67 ChR5	M68 ChR6	M69 ChR7	mean	SEM	f shift, %	SEM
0	0	0	0	0	0	0	0.1	0	0	0
2	20	17	-10	11	21	-13	7.7	3.9	14	7.3
4	16	4	41	7	39	6	18.9	4.4	35	8.1
8	69	60	48	-5	56	54	46.9	6.8	87	12.7
16	70	58	50	35	67	64	57.2	3.4	106	6.3
32	68	42	50	44	64	54	53.9	2.7	100	5.1
Threshold	4.99	5.05	3.93	15.89	3.34	5.99	6.53167	2.09
BAR PLOTS
PV-Arch			PV-ChR2			CamK2-ChR2
subject	Thrishold No laser		subject	Threshold No laser		subject	Threshold No laser
M18	15.6		M23	5.55		M64	4.1
M19	1.62		M24	14.23		M65	2.21
M20	13.77		M25	3.71		M66	8.42
M21	12.2		M26	3.62		M67	9.03
M22	7.07		M27	15.11		M68	3.9
M28	2.05		M34	3.88		M69	8.04
M38	14.93		M35	9.68		mean	5.95
M39	12.8		M36	7.17		sem	1.29
M40	17.78		M37	15.92
M41	15.97		M43	12.09
M51	3.47		M50	3.23
M52	6.83		M53	5.08
M54	6.94		M56	6.6
M55	14.51		M60	9.43
M62	16.07		M61	14.54
M63	7.39		mean	8.656
mean	10.56		sem	1.25
sem	1.4

## Sheet: Figure3
Figure 3B	PV-ChR2			Figure 3D	PV-Arch			Figure 3F	CamK-ChR2				Figure 3G	PV-ChR2	Figure 3G	PV-Arch	Figure 3G	CamK-ChR2
Tone response OFF		Tone response ON		Tone response OFF		Tone response ON		Tone response OFF		Tone response ON			Response magnitude	Th	Response magnitude	Th	Response magnitude	Th
0.340426		0.0212766		0.25		0.214286		0.174312		0.266055			0.228708	-0.71	0.0178554	-0.118389	0.0333548	-0.01
0.369099		0.171674		0.162791		0.209302		0.0898876		0.146067			-0.0624019	0.03	-0.176257	0.0444638	-0.0349572	-0.12
0.22449		0.0408163		0.241379		0.293103		0.172414		0.327586			-0.00202847	-0.64	-0.0350889	0.466608	-0.0586689	-0.26
0.151515		0.113636		0.176471		0.117647		0.224299		0.327103			0.0886663	-0.63	-0.0699168	0.704835	-0.0300834	0.35
0.0636364		0.827273		0.105263		0		0.370656		0.316602			0.0401425	-0.34	0.0825517	0.08	0.081537	0.25
0.336364		-0.00909091		0.229167		0.5625		0.309278		0.350515			0.113524	-0.29			-0.106016	0.2
0.047619		0.380952		0.157895		0.157895		0.333333		0.410853			0.00299589	-0.14
0.342857		0.757143		0.285714		0.204082		0.260204		0.163265			0.0571396	-0.09
0.246032		0.246032		0.206897		0.275862		0.185714		0.257143			-0.0287069	0.17
0.347722		0.342926		0.263456		0.27762		0.263158		0.144737			-0.0399173	0.11
0.256579		0.296053		0.210526		0.0350877		0.0740741		0.259259			0.150019	0.003
0.248555		0.202312		0.173913		0.0869565		0.285714		0.428571			-0.295511	0.16
0.267016		0.382199		0.410256		0.371795		0.236364		0.290909			-0.059173	-0.53
0.0625		0.273438		0.178571		0.107143		0.222222		0.222222			0.073211	-0.04
0.292237		0.00761035		0.0909091		0.113636		0.340206		0.28866			-0.0115536	-0.35
0.37694		0.24612		0.184211		0.0526316		0.2		0.0666667			0.142803	0.12
0.667656		0.429278		0.242424		0.040404		0.285714		-0.0238095			-0.025823	0.26
0.47493		0.52507		0.0789474		-0.037594		0.3		0.35			0.131218	-0.55
0.503226		0.0935484		0.15625		0		0.0648148		0.314815			-0.0564018	-0.47
0.468468		0.477477		0.381818		0.272727		0.138462		0.169231			0.110797	-0.2
0.331169		0.0649351		0.194915		0.0847458		0.19		0.1			0.0585626	-0.04
0.344538		0.0336134		0.21519		0.0886076		0.205128		0.0769231			-0.247414	-0.05
0.214286		0.031746		0.293413		0.143713		0.254237		0.262712			0.106324	-0.4
0.241071		0.0535714		0.216216		0.0810811		0.30303		0.257576			0.163379	-0.59
0.34434		0.0283019		0.37931		0.0344828		0.14876		0.247934			-0.0587037	-0.01
0.270089		0.0535714		0.153846		0.269231		0.105263		0.0526316			0.192628	-0.38
0.517241		0.0137931		0.166667		0.138889		0.235294		0.117647			-0.0757861	-0.41
0.325658		0.0559211		0.443038		0.189873		0.184211		0.236842			-0.10087	0.07
0.26699		0.00970874		0.362069		0.37931		0.448718		0.487179
0.444444		0.0518519		0.0877193		0.368421		0.215909		0.284091
0.47482		0.0935252		0.3		0.15		0.25		-0.354286
0.303571		0.047619		0.428571		0.214286		0.323232		-0.0606061
0.264706		0.0661765		0.0638298		0.212766		0.288136		0.0338983
0.45		0.08		0.192308		0.138462		0.274834		0.208609
0.121951		0.0457317		0.3125		0.21875		0.461538		0.461538
0.113208		0.150943		0.267857		-0.0714286		0.0588235		0.352941
0.241379		0.103448		0.434783		0		0.354839		0.316129
0.275		0.40625		0.455446		0.19802		0.28934		0.233503
0.207547		0.117925		0.151899		0.0886076		0.195122		0.106707
0.114754		0.327869		0.483051		0.347458		0.31068		0.165049
0.17		0.33		0.0625		0.078125		0.520468		0.614035
0.08		0.44		0.333333		0.15942		0.348214		0.294643
0.25		0.384615		0.282927		0.22439		0.612613		0.756757
0.181818		0.187879		0.434343		0.272727		0.422222		0.355556
0.117647		0.382353		0.277778		0.277778		0.263158		0.505263
0.140351		0.0350877		0.340206		0.412371		0.0519481		0.038961
0.333333		0.0833333		0.366972		0.247706		0.387097		0.532258
0.0465116		0.0930233		0.26		0.26		0.307692		0.392628
0.380952		0.0714286		0.229358		0.137615		0.0333333		0.166667
0.190476		0.0952381		0.271186		0.186441		0.352113		0.169014
0.37931		0.0689655		0.172414		0.172414		0.30102		0.413265
0.310078		0.0310078		0.293103		0.172414		0.142857		0.0306122
0.284444		0.151111		0.289474		0.0263158		0.230769		0.519231
0.23622		0.322835		0.284091		0.25		0.166667		0.0333333
0.138298		0.0319149		0.375		0.416667		0.488095		0.0680272
0.0673077		0.125		0.118644		0.0847458		0.192308		-0.0384615
0.210938		0.117188		1.11022e-17		0.0576923		0.179856		0.18705
0.157895		0.45614		0.216667		0.116667		0.263158		0.368421
0.127273		0.1		0.322581		0.306452		0.348485		0.603535
0.27		0.745		0.282828		0.111111		0.265152		0.44697
0.178571		0.321429		0.393617		0.0638298		0.2		0.32
0.333333		0.104167		0.20339		-0.186441		0.251429		0.234286
0.097561		0.146341		0.259259		0.185185		0.314587		0.300527
0.203125		0.0625		0.275862		0.482759		0.285714		0.68254
0.116883		0.753247		0.344828		0.224138		0.263158		1.05263
0.25		0.28		0.257143		0.190476		0.297297		-0.189189
0.37037		0.104167		0.359375		0.195312		0.238095		0.142857
0.307692		1.17692		0.244898		0.204082		0.175439		0.157895
0.137931		0.172414		0.28		0.213333		0.471186		0.0949153
0.304348		0.804348		0.254237		0.169492		0.263158		1.39474
0.217391		0.130435		0.235955		0.235955		0.275362		0.507246
0.225806		0.387097		0.282051		0.230769		0.149533		0.311526
0.234463		0.497175		0.311688		0.363636		0.313433		0
0.125		0.5		0.174312		0.0825688		0.302885		0.233173
0.256098		0.268293		0.4		0.233333		0.225681		0.357977
0.296296		0.162963		0.157895		0.0526316		0.170213		0.340426
0.222222		0.333333		0.344828		0.758621		0.153846		0.102564
0.206897		0.241379		0.5875		0.295833		0.1875		0.0769231
0.376812		0.0869565		0.60804		0.422111		0.430712		0.434457
0.404762		0.369048		0.10101		0.141414		0.394822		0.0841424
0.423077		0.391026		0.245098		0.284314		0.42268		0.226804
0.037037		0.518519		0.307692		-0.153846		0.554348		0.282609
0.0714286		0.0714286		0.204082		0.0918367		0.105263		0.210526
0.238806		0.21322		0.314286		0.2		0.307692		0.466667
0.125		0.25		0.130435		0.0434783		0.0555556		-0.138889
0.103448		0.183908		0.438596		0.333333		0.470588		0.111111
0.103448		0.362069		0.208333		0.375		0.293413		0.179641
0.185185		0.222222		0.263158		0.157895		0.20339		0.559322
0.333333		0.0416667		0.4		0.369231		0.283058		0.260331
0.295652		0.269565		0.449704		0.378698		0.474074		0.237037
0.272727		0.139037		0.424242		0.121212		0.307692		-0.0480769
0.25		0.464286		0.191489		0.148936		0.222222		-0.111111
0.282051		0.102564		0.132353		-0.147059		0.453333		0.128
5.55112e-18		0.214286		0.145455		-0.363636		0.0666667		0.466667
0.149425		0.174713		0.151515		0.181818		0.20339		0.0169492
0.183673		0.75102		0.22449		-0.0408163		0.48227		0.29078
0.037037		0.111111		0.245614		0.175439		0.125		0.125
0.376812		0.057971		0.117647		-0.0588235		2.77556e-18		0.142857
0.32		0.4		0.210526		0.0789474		0.37037		0.314815
0.166667		0.208333		0.234568		0.037037		0.0344828		6.93889e-18
0.275316		0.243671		0.153846		0.153846		0.180851		0.0531915
0.335766		0.386861		0.375		0.021875		0.159341		-0.0263736
0.425373		0.507463		0.223404		-0.0212766		0.574468		0.319149
0.153846		0.358974		0.12963		-2.77556e-17		0.05		0.2
0.157895		0.473684		0.247706		0.188073		0.409091		0.409091
0.196262		0.21028		0.253521		0.225352		0.142857		0.171429
0.352273		0.340909		0.166667		0.111111		0.184783		0.108696
0.402985		0.0746269		0.473029		0.377593		0.206897		0.110345
0.255556		0.411111		0.230769		0.128205		0.320413		0.369509
0.118644		0.487288		0.323699		0.410405		0.367347		0.183673
0.0227273		0.109091		0.235294		0.176471		0.344828		0.672414
0.137931		0.0551724		0.275862		0.37931		0.220524		0.224891
0.254902		0.120098		0.480769		0.0769231		0.25974		0.220779
0.235294		0.392157		0.30303		0.363636		0.495327		0.439252
0.328125		0.3375		0.25		0.125		0.137931		0.0344828
0.113636		0.4375		0.0465116		6.93889e-18		0.282051		0.102564
0.255814		0.186047		0.297619		0.214286		0.283019		0.27673
0.059322		0.254237		0.395349		0.325581		0.189655		0.206897
0.684211		1.03158		0.193548		0.145161		0.142857		0.0326531
0.295699		0.639785		0.0333333		0		0.0789474		-0.0526316
0.192308		0.474359		0.295082		0.229508		0.353982		0.216814
0.179245		0.311321		0.246377		0.246377		0.336		0.28
0.5		0.671429		0.3		0.223077		0.170213		-0.0132979
0.239669		0.338843		0.290909		0.236364		0.333333		0.123457
0.404255		0.434397		0.375		0.291667		0.347458		0.457627
0.285714		0.454545		0.409836		0.344262		0.355556		0.0666667
0.157895		0.184211		0.21519		0.265823		0.335196		0.173184
0.178571		0.46875						0.214286		1.38778e-17
0.315789		0.414474						0.285714		0.107143
0.176471		0.264706						0.418182		0.554545
0.23741		0.337102
0.19697		0.473485
0.314286		0.257143
0.25		0.1875
0.12		0.175
0.0322581		0.268817
0.363636		0.363636
0.461538		0.50641
0.3625		1.24
0.324176		0.335165
0.300578		0.265896
0.278075		0.326203
0.361111		0.425926
0.294574		0.465116
0.328358		0.291045
0.408163		0.408163
0.222222		0.615079
0.0625		0.09375
0.328767		0.342466
0.244444		0.4
0.388614		0.502475
0.392617		0.459732
0.407407		0.527778
0.444444		0.5
0.112245		0.204082
0.2		0.236364
0.18		0.44
0.413043		0.73913
0.245614		0.652632
0.288288		0.396396
0.177536		0.213768
0.0804598		0.525862
0.0895522		-1.38778e-17
0.0933333		0.386667
0.126667		0.0466667
0.350515		0.360825
0.320988		0.29321
0.388889		0.420635
0.378378		0.351351
0.227642		0.544715
0.235294		0.509804
0.166667		0.222222
0.259259		0.425926
0.37234		0.0212766
0.263158		0.157895
0.206897		0.241379
0.382353		0.617647
0.337838		0.324324
0.475862		0.282759
0.114865		0.141892
0.166667		0.138889
0.176471		0.529412
0.0416667		0.333333
0.28		0.032
-0.0232558		-0.0232558
0.108108		0.243243
0.159091		0.0909091
0.333333		0.355556
0.333333		0.57672
0.296552		0.413793
0.214286		0.373016
0.412844		0.550459
0.25		0.37963
0.215686		0.287582
0.25		0.0260417
0.133333		0.266667
0.136364		0.181818
0.333333		0.288889
0.106383		0.0851064
0.290323		0.709677
0.102564		0.102564
0.277778		0.7
0.407407		0.518519
0.387324		0.464789
0.421053		0.447368
0.157895		0.210526
0.381818		0.345455
0.25		0.224138
0.441176		0.463235
0.193182		0.177557
0.272727		0.295455
0.423077		0.346154
0.135135		0.135135
0.252427		0.661408
0.255319		0.446809
0.198347		0.0495868
0.138889		0.0694444
0.177778		0.266667
0.222222		0.296296
0.027027		0.108108
0.539474		0.526316
0.19802		0.540594
0.0810811		0.0405405
0.0540541		0.108108
0.0925926		0.177778
0.0789474		0.118421
0.05		0.05
0.263158		0.368421
0.222222		0.222222
0.0208333		0.229167
0.131148		0.180328
0.257576		0.277778
0.202532		0.253165
0.357798		0.247706
0.14717		0.173585
0.141667		0.208333
0.148936		0.212766
0.2		0.125
0.222222		0.277778
0.191489		0.12766
0.222222		0.111111
0.257576		0.212121
0.339286		0.5
0.25		0.208333
0.363636		0.0909091
0.365079		0.428571
0.133333		0.25
0.227273		0.727273
0.16		0.225
0.465649		0.610687
0.159091		0.306818
0.222222		0.434028
0.25		0.223214
0.479452		0.452055
0.223881		0.835821
0.392308		0.415385
0.369231		0.384615
0.366667		1
0.1		0.15
0.15625		0.28125
0.132075		0.301887
0.203125		0.5
0.13253		0.46988
0.257576		0.318182
0.384615		0.450549
0.136364		0.613636
0.12766		0.404255
0.229167		0.510417
0.08		0.096
0.24		0.38
0.166667		1.08333
0.131387		0.160584
0.333333		0.487179
0.192308		0.192308
0.176471		0
0.294118		0.117647
0.180556		0.185185
0.222222		0.277778
0.456897		0.465517
0.333333		0.706667
0.340659		0.230769
0.0609756		0.0853659
0.274725		0.494505
0.367347		0.586735
0.269841		0.412698
0.102564		0.307692
0.186441		0.152542
0.0833333		0.763889
0.214286		0.22619
0.285714		0.685714
0.342857		0.114286
0.174603		0.238095
0.266667		0.355556
0.290323		0.193548
0.207547		0.216981
0.0344828		0.215517
0.1875		0.354167
0.0277778		0.798611
0.236559		0.435484
0.178571		0.52381
0.0714286		0.392857
0.0806452		0.129032
0.0666667		0.166667
0.352941		0.323529
-0.0666667		0.2
0.31068		0.252427
0.0416667		0.458333
0.461538		0.574359
0.247059		0.00735294
0.111111		0.148148
0.297297		0.315315
0.137255		0.117647
0.153846		0.0769231
0.342857		0.285714
0.192308		0.461538
0.309524		0.0952381
0.160714		0.464286
0.338983		0.59322
0.235294		0.529412
0.314286		0.0714286
0.146341		0.317073
0.166667		0.1
0.285714		0.447205
0.221154		0.307692
0.27193		0.263158
0.327869		0.934426
0.133333		0.266667
0.186747		0.183133
0.181818		0.681818
0.225225		0.612613
0.2		0.248889
0.182432		0.425676
0.362963		0.344444
0.105263		0.105263
0.307692		0.230769
0.263158		0.289474
0.133333		0.228571
0.263158		0.263158
0.309524		0.345238
0.291339		0.677165
0.294118		1.44118
0.25974		0.168831
0.297297		0.162162
0.375		0.0416667
0.342105		0.25
0.19883		0.0350877
0.272727		0.465909
0.4		1.05143
0.526316		0.478947
0.454545		0.161157
0.111111		0.277778
0.0833333		0.0833333
0.166667		0.182292
0.189189		0.121622
0.155963		0.190826
0.446429		0.0714286
0.227273		0.295455
0.415584		0.493506
0.285714		0.127551
0.27551		0.653061
0.24		0.26
0.533333		0.0333333
0.275862		0.327586
0.157895		0.315789
0.166667		0.222222
0.291667		0.328125
0.335052		0.407216
0.230769		0.353846
0.333333		0.0793651
0.121495		0.280374
0.231579		0.242105
0.430556		0.481481
0.0555556		0.277778
0.037037		0.0740741
0.0916031		0.0687023
0.2		0.107692
0.47		0.66
0.091954		0.218391
0.366906		0.302158
0.229167		0.270833
0.14		0.14
0.037037		0.0740741
0.234568		0.234568
0.198052		0.0194805
0.432099		0.185185
0.238095		0.142857
0.288136		0.135593
0.349206		0.026455
0.564103		0.102564
0.405405		0.189189
0.318841		0.0362319
0.53012		0.0722892
0.282051		0.205128
0.227273		0.119318
0.377358		0.490566
0.296053		0.335526
0.210145		0.0724638
0.252033		0.308943
0.216749		0.133005
0.102564		0.74359
0.34		0.34
0.392157		0.333333
0.44		0.346667
0.297872		0.180851
0.210843		0.0722892
0.23301		0.038835
0.243902		0.390244
0.211111		0.177778
0.194444		0.166667
0.287234		0.52766
0.273245		0.40797
0.215385		0.0807692
0.363095		0.279762
0.208		0.256
0.105263		0.197368
0.217822		0.316832
0.216667		-0.0533333
0.218182		0.0727273
0.0697674		0.162791
0.0588235		0.705882
0.152174		0.0869565
0.131387		0.226277
0.118644		0.457627
0.1875		0.4375
0.23		0.1
0.0645161		0.145161
0.0465116		0.127907
0.1875		0.25
0.235294		-0.0183824
0.25		0.583333
0.134328		0.0746269
0.03125		0.5
0.191781		0.424658
0.482014		0.856115
0.2625		0.175
0.244444		0.407407
0.123711		0.628866
0.0377358		0.15566
0.176471		0.282353
0.225806		0.129032
0.3125		0.354167
0.219512		0.219512
0.178571		0.154762
0.25974		0.305195
0.270073		0.379562
0.394366		0.0422535
0.344444		0.344444
0.26087		0.369565
0.102941		0.169118
0.0479452		0.0753425
0.032967		0.010989
0.241379		0.482759
0.222222		0.0833333
0.0588235		0.352941
0.385417		0.21875
0.341772		0.240506
0.0877193		0.368421
0.375		0.271739
0.107143		0.0535714
0.275862		0.241379
0.0816327		0.55102
0.241379		0.0689655
0.277457		0.294798
0.483146		0.157303
0.324324		0.189189
0.298701		0.155844
0.119403		0.0597015
0.344828		0.390805
0.287234		0.138298
0.194444		0.166667
0.368421		0.280702
0.125		0.125
0.276596		0.276596
0.0851064		0.106383
0.172414		0.137931
0.229457		0.223256
0.25273		0.215289
0.0769231		0.192308
0.277778		0.333333
0.130435		0.347826
0.229885		0.213793
0.304		0.24
0.111111		0.333333
0.310345		0.172414
0.248826		0.0751174
0.305882		0.223529
-0.0555556		0.0444444
0.177419		0.258065
0.0512821		0.333333
0.216216		0.378378
0.356322		0.195402
0.148148		0.185185
0.166667		0.282051
0.162651		0.204819
0.0769231		0.115385
0.2		2.77556e-17
0.255319		0.223404
0.172414		0.137931
0.125		0.1875
0.125		0.3125
0.276596		0.319149
0.03125		0
0.174603		0.111111
0.0545455		0.236364
0.0769231		0.102564
0.384615		0.564103
0.178571		0.321429
0.260274		0.369863
0.210526		0.157895
0.253012		0.307229
0.107527		0.0752688
0.268657		0.507463
0.316901		0.394366
0.319149		0.297872
0.0625		0.0520833
0.329545		0.352273
0.234375		0.390625
0.117647		0.164706
0.282828		0.444444
0.0704225		0.478873
0.44186		0.418605
0.43662		0.422535
0.0606061		0.727273
0.208955		0.134328
0.0869565		0
0.0909091		0.151515
0.0833333		0.0238095
0.157895		0.105263
0.0285714		0.914286
0.0882353		0.245098
0.0882353		0.352941
0.125		0.0454545
0.285714		0.595238
0.27957		0.150538
0.196721		0.311475
0.217391		0.452174
0.578125		0.265625
0.137255		0.196078
0.418605		0.430233
0.202247		0.134831
0.362694		0.435233
0.235294		0.0588235
0.291667		0.208333
0.0487805		0.414634
0.1		0.06
0.155039		0.139535
0.403226		0.0483871
0.352657		0.0966184
0.40678		0.423729
0.0555556		0.0555556

## Sheet: Figure4
Figure 4D	PV-ChR2	Figure 4G	PV-ChR2	Figure 4J	PV-ChR2	Figure 4M	PV-ChR2	Figure 4E	PV-Arch	Figure 4H	PV-Arch	Figure 4K	PV-Arch	Figure 4N	PV-Arch	Figure 4F	CamK-ChR2	Figure 4I	CamK-ChR2	Figure 4L	CamK-ChR2	Figure 4O	CamK-ChR2			Figure 4P	PV-ChR2	Figure 4P	PV-Arch	Figure 4P	CamK-ChR2
Best frequency		Tuning width		Sparseness				Best frequency		Tuning width		Sparseness				Best frequency		Tuning width		Sparseness						Sparseness	Th	Sparseness	Th	Sparseness	Th
OFF	ON	OFF	ON	OFF	ON	Tuning width	Sparseness	OFF	ON	OFF	ON	OFF	ON	Tuning width	Sparseness	OFF	ON	OFF	ON	OFF	ON	Tuning width	Sparseness			0.22608	-0.71	0.0918737	-0.118389	-0.0254887	-0.01
8923.01	9065.34	0.54497	0.357653	0.378857	0.651452	-0.207524	0.298907	11253.4	12091.2	0.390589	0.357142	0.298159	0.595218	-0.0447308	-0.0171925	15160.3	14147.8	0.402548	0.355515	0.509949	0.313104	-0.0620432	-0.0784036			-0.0880544	0.03	-0.0390767	0.0444638	-0.0495245	-0.12
15113.9	10896.4	1.61129	0.255763	0.408358	0.756561	-0.726024	0.514031	12090.6	12568	0.332332	0.333828	0.51671	0.499244	0.00224612	-0.0730263	14641.7	14656	0.528746	0.479948	0.593549	0.507243	-0.0483767	0.0530189			0.00453753	-0.64	-0.110264	0.466608	-0.169229	-0.26
10620.6	5851.16	1.48643	0.227907	0.241439	0.7522	-0.734117	0.608069	11725.1	10877.3	0.32615	0.298502	0.702166	0.456213	-0.044262	0.110348	13459.3	13291.4	0.510792	0.572033	0.518944	0.577053	0.0565573	-0.0510063			-0.0365396	-0.63	-0.0155467	0.704835	-0.116888	0.35
7904.94	8488.49	1.09099	0.600036	0.185535	0.319089	-0.29033	0.262064	10931.3	11499.3	0.297092	0.257482	0.380971	0.37498	-0.0714241	0.0340114	15898.2	17676.1	0.440082	0.502853	0.655015	0.591438	0.0665694	-0.0672193			0.0341577	-0.34	-0.0102053	0.08	-0.102922	0.25
11066.1	9086.78	1.25258	1.21908	0.205038	0.259811	-0.0135544	-0.0518209	10544.3	13194.3	0.571869	0.990494	0.24801	0.379038	0.267944	-0.0701471	14226.1	13807.3	0.391587	0.511366	0.570805	0.4989	0.132651	-0.0946653			-0.0481293	-0.29			-0.0580443	0.2
9929.36	7998.96	0.935185	1.04796	0.184264	0.756024	0.0568682	-0.0382677	11056.5	12255.8	0.501137	0.2528	0.419694	0.418798	-0.329386	0.0474817	14922.3	13136.5	0.350331	0.373385	0.651463	0.538787	0.0318542	-0.00246639			0.0832766	-0.14
10578	12295.4	0.718189	0.89723	0.144582	0.341699	0.110833	-0.0616472	12767.8	12787.2	0.468634	0.639411	0.264299	0.489353	0.154125	-0.139307	14722	15616.2	0.499935	0.497504	0.728711	0.725126	-0.00243719	0.0754453			0.010215	-0.09
17974.8	16983.4	0.339051	0.362328	0.317393	0.542825	0.033187	-0.0270758	10006.1	8878.07	0.651863	0.780166	0.335047	0.367362	0.0895958	-0.0568001	15541.1	16144.9	0.363959	0.373955	0.523871	0.609369	0.0135472	-0.0329912			0.0551298	0.17
18388.3	18508	0.466556	1.36435	0.339177	0.305756	0.490354	-0.124301	13936.8	13468	0.639053	12.9522	0.327322	0.361601	0.905961	-0.34642	8357.72	14820.2	1.21123	0.773066	0.716976	0.671179	-0.220816	0.0962909			0.0706965	0.11
11734.3	12094.7	0.648066	0.66887	0.399857	0.370382	0.0157976	0.00321756	12343.1	12478.8	0.698163	0.563052	0.435886	0.247402	-0.107128	0.0937123	10937.4	13501.8	0.551095	0.772277	0.258452	0.254572	0.167135	-0.0901051			0.0584526	0.003
20231	19896.8	0.516841	0.565471	0.513558	0.453916	0.044931	-0.0177115	9755.95	12362.6	0.677789	0.752077	0.243341	0.545129	0.0519548	-0.0568163	8453.78	9539.17	0.368971	0.55269	0.334872	0.406233	0.199335	-0.0825321			0.206663	0.16
17461.1	17583.5	0.559823	0.536585	0.640479	0.606711	-0.0211941	-0.0177724	8811.26	2911.68	1.80273	2.61549	0.57174	0.493919	0.183958	0.0611902	16044.9	16759.8	0.302265	0.468882	0.51683	0.431391	0.216063	-0.0918827			0.0896084	-0.53
14769.1	11553.6	0.558543	0.279633	0.390721	0.304326	-0.332759	0.165124	11820.2	8682.06	0.554465	0.96874	0.499923	0.623939	0.271976	0.000196465	15922.5	10264.7	0.531099	0.98849	0.63828	0.540956	0.300996	-0.212976			-0.00369868	-0.04
15801.3	15900	0.561003	0.515587	0.477582	0.480665	-0.0421853	0.0504159	13850.2	11070.3	0.70802	1.35848	0.383573	0.294333	0.314764	-0.239856	7477.97	7015.96	0.372477	0.462957	0.203207	0.271664	0.108303	-0.213951			0.0237785	-0.35
14852.9	16947.4	0.690722	0.550692	0.629118	0.60722	-0.112799	0.0903009	11620.8	9872.78	0.425843	1.16582	0.653952	0.700002	0.464909	-0.349284	4968.27	5351.98	0.463139	0.517983	0.674009	0.560572	0.0558999	-0.0485584			0.0280295	0.12
15878.6	15674.2	0.640132	0.593074	0.605256	0.584118	-0.038159	0.0498966	14558.9	7838.75	0.806538	1.53513	0.410635	0.614132	0.311141	-0.139119	5974.65	6226.84	1.15259	1.06827	0.481975	0.312724	-0.0379696	-0.0264523			0.2082	0.26
14701.8	16445.6	0.711819	0.648464	0.205339	0.141583	-0.0465753	0.0225867	15112.7	4954.11	1.09503	2.56523	0.429795	0.373449	0.401665	-0.431562	29042.1	28715.7	0.759402	0.813442	0.313106	0.180981	0.0343582	-0.0979577			0.0583638	-0.55
16199.2	19335.1	0.906379	4.03305	0.224824	0.225944	0.633002	-0.344934	11346.4	9343.13	1.03657	1.61053	0.563217	0.619368	0.216823	-0.167036	5584.49	6151.28	0.563213	0.474444	0.301771	0.357223	-0.0855474	0.0155523			0.166571	-0.47
11996.7	51277.2	0.558949	0.227606	0.561694	0.78388	-0.421259	0.226245	20294.7	24436.1	0.877564	1.91763	0.635486	0.480079	0.372091	-0.111006	9660.03	9060.57	0.382279	0.594321	0.404018	0.19003	0.217122	-0.0711909			0.0859739	-0.2
11637.2	11765.7	1.11452	1.20824	0.606646	0.671063	0.0403515	-0.0583414	10847.7	11749	0.594993	0.63609	0.566598	0.505691	0.0333829	-0.108413	8090.79	7802.06	0.811288	1.41302	0.630503	0.408259	0.270526	-0.138731			0.0326234	-0.04
8627.4	10231.7	1.13136	0.226111	0.549863	0.659027	-0.666864	0.480853	16002.4	15193.3	0.459656	0.886692	0.524388	0.254549	0.317181	-0.21567	15246.6	13226.1	1.05229	1.20352	0.610767	0.554198	0.0670399	-0.0614347			0.0952015	-0.05
11382.5	15669.8	0.812957	0.851362	0.55625	0.614675	0.0230756	0.0717367	6996.98	5107.5	0.705705	0.931167	0.130661	0.245056	0.13774	-0.201397	8701.49	4160.64	1.1128	3.79455	0.360876	0.342276	0.546477	-0.486862			0.0749188	-0.4
14586.6	13554.9	0.858891	0.471159	0.522336	0.546477	-0.291517	0.282962	5217.45	5728.07	0.689879	0.693044	0.379433	0.457902	0.0022881	0.0701868	12884.8	11807.5	0.742311	0.592851	0.17295	0.166768	-0.111941	0.0822578			0.340949	-0.59
19078	17038.5	0.972257	0.233123	0.326055	0.217906	-0.613196	0.505677	11276.9	11702.7	0.915988	0.813906	0.482261	0.430407	-0.0590104	0.0655091	15462	19740.3	0.730343	0.458956	0.195217	0.344283	-0.228191	0.0300212			0.342773	-0.01
13074.5	10222.6	1.15805	0.341369	0.605965	0.199564	-0.544665	0.233088	8597.55	7501.33	1.02613	1.02497	0.300634	0.423864	-0.000563324	-0.0399912	10926.7	9814.71	0.842882	0.560827	0.408926	0.224263	-0.200936	0.100032			0.341655	-0.38
14180.8	12128.8	0.569116	0.499492	0.368552	0.179507	-0.0651535	0.11094	10804.2	10233.3	0.970165	0.69003	0.289826	0.3487	-0.168736	0.114959	16264.5	17095.8	1.62178	7.19782	0.15155	0.202994	0.632233	-0.222739			0.158013	-0.41
7387.13	9877.61	1.07567	0.390937	0.547958	0.868401	-0.466883	0.264065	10323.1	4923.26	0.918685	1.11968	0.344511	0.203787	0.0986075	-0.165912	8077.37	3612.71	0.355529	2.21237	0.25277	0.118162	0.723098	-0.371185			0.357667	0.07
13883.6	11381.4	0.315966	0.318072	0.218188	0.723326	0.00332078	-0.108228	9743.38	8844.61	0.478325	0.605638	0.366646	0.187063	0.117452	-0.042305	17953.8	8406.12	1.55167	1.47619	0.404859	0.326914	-0.0249264	-0.131077
13075	15006.2	0.612404	0.278381	0.288493	0.256687	-0.374976	0.0810152	12094.9	11021.4	0.538106	0.740489	0.265443	0.205367	0.158285	-0.0398954	7682.79	8321.98	0.787449	1.11136	0.226151	0.291718	0.170588	-0.261488
21979.9	14244	0.982929	0.257473	0.242649	0.850744	-0.584856	0.125269	9387.14	29249	0.900795	3.04861	0.165816	0.187431	0.543832	-0.414962	29606.5	30881.2	0.384079	0.454026	0.493367	0.405332	0.0834588	-0.0451966
15158.4	14457.5	0.425889	0.332823	0.293466	0.769313	-0.122663	0.161571	11973.4	13093	0.47644	0.71486	0.401653	0.401811	0.200134	-0.105015	31558.7	31289.4	0.463788	0.420418	0.2126	0.30071	-0.0490498	-0.0405054
11655	13585.5	0.680552	0.364774	0.268094	0.76473	-0.302085	0.193798	12219.6	11543.7	0.650495	0.804371	0.382471	0.405238	0.105766	-0.0844589	24576	24065.5	0.256458	0.261221	0.202154	0.236657	0.00920115	0.0943863
11956.8	11242.3	0.387254	0.275024	0.415161	0.479329	-0.16946	0.044028	12186.4	9873.62	0.661023	1.23847	0.501978	0.307758	0.304001	-0.102006	26346.5	23429.5	0.398923	0.754467	0.277971	0.232668	0.308261	-0.072016
10394.9	12200.5	1.83052	0.423567	0.415684	0.743764	-0.624179	0.647669	16153	11417.4	0.318873	1.61132	0.578262	0.278877	0.669594	-0.335316	11110.5	14982	1.00582	1.08215	0.504714	0.520661	0.0365533	-0.0115534
9870.65	9649.31	0.649807	0.405829	0.282226	0.859643	-0.23112	0.134522	14438.7	11850.9	0.555854	0.913903	0.35032	0.264751	0.243611	-0.231708	11271.7	15537.4	1.29702	1.60499	0.645003	0.55927	0.106122	-0.282247
8243.15	7757.88	1.21149	0.521323	0.226188	0.797326	-0.398294	0.343274	12536	9049.78	0.889999	2.21079	0.34642	0.137555	0.425953	-0.361679	7735.46	10043.9	0.699869	0.963967	0.384984	0.291179	0.158728	-0.068077
36914.1	12651.6	2.40325	0.314409	0.369936	0.437028	-0.768618	0.569407	12851	13840.1	0.545199	0.635591	0.220642	0.195964	0.0765522	-0.0884044	12008.9	12752.8	1.17218	1.17138	0.237113	0.274195	-0.000340165	-0.0243726
12337.2	10519.1	0.796739	0.519882	0.30984	0.498179	-0.210279	0.160419	11536.4	13731	1.02023	0.379624	0.199385	0.161831	-0.457623	0.0634215	15302.2	10192.2	1.09379	1.40529	0.187328	0.187999	0.124646	-0.289816
11062	10834.9	0.60537	0.528256	0.440881	0.55091	-0.0680248	0.0710087	8917.19	8037.62	0.959091	1.2532	0.411718	0.293861	0.132944	-0.0927868	17554.9	20109.3	1.0112	0.950331	0.239343	0.328763	-0.0310327	-0.232228
6728.11	6607.92	0.281357	0.292865	0.455011	0.321003	0.0200411	-0.00676209	9241.43	8730.75	1.53339	1.6033	0.268287	0.345847	0.0222869	-0.120434	18143.7	15905.9	0.78146	0.749939	0.345489	0.305496	-0.0205832	-0.0418623
6133.35	6209.08	0.428042	0.250947	0.271068	0.742737	-0.260821	0.183586	11423.5	11643.6	0.62457	1.16203	0.241139	0.260574	0.300828	-0.35861	18029.4	14770.4	0.894646	1.5726	0.367586	0.126859	0.274781	-0.364509
13261.7	12856.3	0.471474	0.432767	0.189843	0.228939	-0.0428054	0.0749647	13432.9	11261	1.04062	1.99161	0.178973	0.283701	0.313625	-0.306933	11524.1	12042.9	1.34592	1.16656	0.376153	0.271519	-0.0713897	0.0327383
13771	12979	0.480187	0.430267	0.19826	0.646945	-0.05483	0.0383962	7712.18	10261.6	1.4141	0.426169	0.23079	0.346101	-0.536841	0.350607	9693.79	10362.1	1.02631	1.1876	0.408248	0.127805	0.0728527	-0.196878
14171.9	13262.1	0.415142	0.51431	0.162845	0.313277	0.106695	-0.0192504	10904.2	9551.91	0.787366	1.17215	0.269199	0.203727	0.196366	-0.067716	11643.8	11096.5	1.03937	1.1935	0.48595	0.1722	0.0690284	-0.0799814
12150.1	8995.89	1.64401	1.35372	0.241595	0.182702	-0.0968348	0.0616018	10181.3	13541.5	0.844806	0.736086	0.166479	0.237194	-0.0687712	-0.0578844	13251.6	14163.9	0.872403	1.17789	0.471863	0.556449	0.148997	-0.268093
14134.3	8771.99	1.12317	0.56386	0.12437	0.293555	-0.331534	0.220636	11994.6	10975.2	0.756493	0.352939	0.247054	0.477964	-0.363748	0.00695417	17636.8	9416.4	0.811135	2.08154	0.450034	0.477891	0.43918	-0.633281
6242.33	6358.96	0.409962	0.271557	0.254115	0.656261	-0.203083	0.0366693	15884	11558.6	0.857754	1.16598	0.214277	0.204137	0.152304	-0.153421	25535	21314.2	0.372965	0.629532	0.376603	0.460322	0.255927	-0.11072
5624.94	6955.72	1.01032	0.360788	0.230934	0.621161	-0.473729	0.181577	10887.9	11873.2	0.795593	0.824584	0.36232	0.289918	0.0178931	0.038101	18327.2	16115.6	0.871542	1.20526	0.239666	0.152349	0.160688	-0.175633
8468.12	7912.19	1.0384	0.429443	0.169119	0.294523	-0.414867	0.0725461	12103.1	13938.6	0.987107	1.40193	0.32839	0.276711	0.173638	-0.338381	16436.6	39717.8	1.12063	2.51659	0.459108	0.210543	0.383799	-0.121685
2840.15	4500.67	1.07259	4.15899	0.369464	0.634603	0.589957	-0.157477	12250.1	8984.59	0.795074	1.21895	0.45955	0.369654	0.210462	-0.302827	22791.8	19695.1	0.472036	0.576304	0.358728	0.275585	0.0994604	-0.0618289
4005.13	3766.46	1.95168	0.262909	0.57845	0.641249	-0.762566	0.33492	11824.2	13991.7	0.824792	0.849798	0.612765	0.395346	0.0149329	0.00506995	9761.85	14739.7	1.12175	0.389423	0.498737	0.291975	-0.484608	0.113611
7407.84	3074.48	1.21988	0.689133	0.755121	0.607632	-0.27802	0.0446072	8997.82	10587.6	0.434525	0.943778	0.483597	0.321461	0.369478	-0.212716	7536.67	7772.75	1.08194	1.15553	0.630682	0.576138	0.032893	-0.106749
13822.3	11925.4	0.600381	0.697567	0.465365	0.547415	0.0748769	-0.00700972	7921.83	14206	1.04215	5.14443	0.425683	0.489948	0.663094	-0.326652	11221.6	10223.1	0.57959	1.15663	0.572174	0.527626	0.332352	-0.2337
14419.2	17894.3	0.619062	0.559617	0.28266	0.796057	-0.0504334	-0.130249	7654.4	11073.8	0.372401	0.686074	0.302456	0.536258	0.296344	-0.0818616	8216.76	7895.46	0.825146	0.946404	0.357229	0.165926	0.0684471	0.0157747
14420.3	16557.9	0.717712	0.837704	0.260011	0.798703	0.0771447	-0.080885	9993.5	15039	0.621161	0.933326	0.385091	0.439081	0.200816	-0.0123328	6608.54	6135.94	1.09057	0.998477	0.234614	0.154868	-0.0440823	0.036253
13842.8	13911.4	0.821396	0.954415	0.286049	0.423342	0.0749057	0.0144956	6200.87	2366.53	1.80778	3.73363	0.339596	0.313479	0.347539	-0.0404622	7475.66	7168.3	1.02657	1.48844	0.25339	0.249884	0.183646	-0.34252
16481.7	13448.5	0.760091	1.05624	0.348605	0.482155	0.163048	-0.107465	14167.8	15861	0.436443	0.464754	0.402384	0.506917	0.0314157	-0.0838738	13939.5	14434.8	0.348427	0.41362	0.301527	0.242447	0.0855499	-0.157785
15878.2	16835.9	0.628194	0.650677	0.460003	0.591756	0.0175804	-0.0403002	13875.7	14115.3	0.562083	1.10679	0.405392	0.290015	0.326393	-0.263718	6972.35	6055.29	1.1793	1.22669	0.252511	0.214134	0.0196974	0.0356728
14144.5	16388.2	0.678131	0.694983	0.291649	0.250019	0.0122734	-0.0385395	13154.1	10144.2	0.841231	1.55535	0.233635	0.259025	0.297974	-0.218928	7023.66	7149.23	1.47154	1.54558	0.212171	0.127906	0.0245395	-0.0123807
15820.7	16540.1	0.7241	0.667424	0.544318	0.754106	-0.0407296	0.0106406	14540.9	10121.7	0.81189	1.20502	0.449767	0.413256	0.194916	-0.194939	23768	27651.6	0.572943	0.758041	0.315605	0.327431	0.139069	-0.185164
4499.97	4945.52	0.937466	1.0891	0.483743	0.716311	0.0748211	-0.0531507	10190.9	11276.6	1.45632	0.730759	0.503114	0.46451	-0.331749	0.165774	6209.09	5592.47	1.55221	1.97931	0.249276	0.292435	0.120938	0.0964803
4411.37	6764.36	0.866278	1.52018	0.656656	0.717141	0.274004	-0.245295	13139.3	5870.22	1.34247	4.25861	0.167702	0.275175	0.520639	-0.132622	10325.8	7233.33	1.76641	1.02632	0.531484	0.64227	-0.265007	0.283292
5130.98	5106.9	0.559768	0.816694	0.149445	0.698878	0.186657	-0.125112	10101.6	9895.6	0.462452	0.541994	0.439641	0.181777	0.0791895	-0.137267	4977.35	11935.3	2.01736	0.876059	0.181616	0.29093	-0.394448	0.372547
3041.9	3116.53	0.559176	2.48626	0.549839	0.720762	0.632778	-0.294026	13141.1	17609.9	1.0704	0.347473	0.663556	0.537434	-0.509866	0.124058	11949.7	11959.7	0.5515	0.691356	0.391232	0.195126	0.112528	-0.141471
13086.4	14925	0.552732	0.563889	0.253839	0.440802	0.00999184	0.0701933	8221.35	10134.6	1.30797	1.15112	0.563699	0.475896	-0.0637831	0.255795	13968.1	12853.1	1.04866	1.38494	0.300444	0.318403	0.138181	-0.223938
20017.6	12241.9	2.1133	1.82485	0.234718	0.188418	-0.0732444	-0.0450361	4154.12	11622.6	1.00577	3.24865	0.484769	0.395025	0.52719	-0.324781	5385.05	5232.46	0.301105	0.437067	0.385168	0.205873	0.184188	-0.117586
15340.6	14885.3	1.30981	0.802176	0.313128	0.640475	-0.24036	0.142903	7399.1	7222.99	1.50489	1.72506	0.738961	0.367835	0.0681633	-0.276972	8067.15	8019.33	0.619393	0.631845	0.602119	0.36302	0.00995219	-0.0359652
9371.68	10177.4	1.46134	1.03678	0.220774	0.804669	-0.169951	0.205063	20341	2173.39	0.284955	3.50397	0.593585	0.370255	0.849585	-0.421526	8980.29	9405	0.718616	1.10057	0.522348	0.452167	0.20996	-0.200263
4903.36	26840.9	0.579984	0.652643	0.401633	0.767476	0.0589468	0.00151406	48130.3	39939	0.65196	0.654753	0.342219	0.160424	0.00213727	0.022469	14945.4	13243	0.460489	0.645939	0.448883	0.304435	0.167612	-0.0632534
25327	12175.8	2.524	0.48131	0.431395	0.563206	-0.679694	0.572358	10341.7	10259.1	0.85513	0.649871	0.580806	0.486455	-0.136385	0.131882	14894.5	10022.6	0.79131	1.76734	0.282885	0.238733	0.381462	-0.194633
15678.2	13518.6	0.340718	0.403552	0.223132	0.258832	0.0844236	-0.0143175	11962	8727.68	0.686698	1.19143	0.364898	0.414317	0.268741	-0.198934	7078.22	9060.01	0.867343	0.750076	0.265179	0.157183	-0.072502	-0.025959
12788.2	21095.1	0.85952	1.12079	0.181922	0.427161	0.131934	-0.115002	10704.3	7021.43	1.35755	2.74349	0.37437	0.310796	0.337949	-0.385071	10373.6	17150.7	1.27895	1.84866	0.393248	0.250067	0.182155	-0.062204
12194.4	12827.3	0.791041	0.468681	0.21639	0.22412	-0.255898	0.0550105	10774.2	8703.43	0.82084	1.70689	0.218612	0.171615	0.350533	-0.272508	11711.7	7588.14	0.805195	3.74396	0.175832	0.293665	0.646003	-0.348261
9654.98	8584.38	0.857734	0.809822	0.302128	0.383639	-0.0287319	0.0159247	20772	9337.94	2.09356	1.31013	0.642977	0.303545	-0.230171	0.20022	3135.69	40522	0.242645	0.715707	0.367181	0.358793	0.49362	-0.406487
15408.6	14868.3	0.471354	0.593982	0.221456	0.152139	0.115108	-0.0315908	18154.4	13974.6	1.86703	0.433286	0.200475	0.255624	-0.623282	0.431618	3720.57	3637.46	0.586943	0.65575	0.367729	0.20584	0.0553697	-0.177791
14379.1	14420.9	0.533984	0.431131	0.477992	0.660652	-0.106571	0.213131	11635.1	10087.4	0.660389	0.858885	0.268829	0.194624	0.130652	-0.0918189	5324.83	6284.01	0.874092	0.763886	0.499294	0.435646	-0.0672814	-0.0201135
10899.3	12095.9	0.543745	0.832148	0.227637	0.262837	0.209611	-0.0408791	13619.7	10741.1	0.754204	0.63258	0.326854	0.234857	-0.087702	0.0873821	7609.47	7909.57	1.19291	1.62213	0.332031	0.316231	0.152474	-0.162499
11674.2	11804.6	0.28892	1.13632	0.225154	0.382258	0.594565	-0.110971	7262.03	6714.62	1.24711	1.92704	0.370106	0.196267	0.21421	-0.154506	6300.28	4740.72	0.959853	1.05265	0.423246	0.233043	0.0461106	-0.0743863
13354.7	24359.8	0.658637	1.48252	0.155615	0.506426	0.384782	-0.0451216	9719.17	12183.4	1.32478	1.10922	0.174552	0.208809	-0.0885609	-0.0682514	9748.87	7175.37	1.20998	1.45851	0.436325	0.271864	0.093134	-0.0874922
13386.8	16156.1	0.600104	0.575342	0.26868	0.313854	-0.0210664	0.000510362	9083.33	13078.5	0.479456	0.649533	0.299674	0.314874	0.150645	0.0362421	9773.83	18342.2	1.5227	0.350487	0.537501	0.494307	-0.625786	0.249332
14969.4	13883.3	0.61203	0.508787	0.552202	0.636618	-0.0921146	0.132434	11378.6	11038.7	1.04504	0.869531	0.207833	0.167162	-0.091668	-0.00475714	6405.99	6768.87	1.36847	1.64247	0.174895	0.569099	0.0910024	-0.208397
11144.7	21947	1.02835	2.62243	0.25343	0.614935	0.436639	-0.2796	15566.3	12625.4	0.545239	0.827472	0.253117	0.526433	0.205603	-0.0241538	6996.89	6258.81	1.14791	0.990881	0.64641	0.224918	-0.0734213	0.0940595
11486.2	11975.7	0.626328	0.490894	0.28686	0.396429	-0.121224	0.0945458	12538.4	14523.5	0.848408	0.839397	0.38273	0.334184	-0.00533908	0.0233978					0.410994	0.191412
11872.2	10951	1.16192	0.569101	0.261278	0.278132	-0.342466	0.201072					0.396667	0.302093							0.354027	0.181237
10114.7	8785.46	1.09599	1.42735	0.673333	0.664288	0.131319	-0.139049					0.308584	0.164789							0.218747	0.229039
6658.65	2715.52	1.75618	5.40193	0.513053	0.743792	0.509317	0.13036					0.501211	0.446362							0.42858	0.429263
5972.11	6318.56	0.451784	0.409683	0.566427	0.458866	-0.0488708	0.0773685					0.409865	0.415605							0.277207	0.295972
13376.8	13987.4	0.376998	0.248577	0.656057	0.695604	-0.205286	0.185284					0.413843	0.303749							0.405236	0.271919
11948	13015.3	0.862706	0.762359	0.523525	0.608377	-0.0617493	0.102102					0.407197	0.439455							0.415148	0.28048
5597.08	4705	1.67409	0.741213	0.537367	0.580281	-0.386235	0.213887					0.454566	0.224711							0.441125	0.278508
17840.3	11219.9	1.95686	1.30097	0.556989	0.53595	-0.201328	0.167146					0.544669	0.291465							0.218385	0.180441
16797	8189.34	0.63972	1.73719	0.2421	0.2864	0.461721	-0.277733					0.467189	0.47195							0.428013	0.364618
14609	12199.8	0.395168	0.676819	0.19288	0.157175	0.262738	-0.0693592					0.584412	0.379395							0.511834	0.295416
3908.88	6806.08	0.607241	2.23622	0.170607	0.245968	0.572886	-0.295013					0.556977	0.431459							0.198386	0.364587
4154.17	3799.97	0.535645	0.433517	0.264494	0.123093	-0.105378	0.0506161					0.356629	0.181008							0.489007	0.240461
7342.18	4633.92	1.46128	0.839233	0.78999	0.370797	-0.270395	0.14889					0.673432	0.571519							0.485113	0.108922
9956.78	13093	0.940008	0.300698	0.224102	0.273163	-0.51528	0.198948					0.431591	0.421075							0.218618	0.26542
11702.1	16188.8	1.21169	0.308435	0.214234	0.242361	-0.594197	0.21727					0.240516	0.22181							0.671959	0.537993
17965.5	44207.6	0.403187	3.23153	0.128978	0.336027	0.778147	-0.349815					0.626889	0.529868							0.458753	0.321683
8977.03	10521.5	1.46001	0.909022	0.306576	0.480158	-0.232581	0.252855					0.523454	0.304981							0.3001	0.234988
8659.46	10912.2	1.2626	0.373534	0.589631	0.63452	-0.543395	0.208659					0.323487	0.207286							0.563334	0.497729
4709.8	2452.43	1.4456	0.283673	0.344636	0.461524	-0.671917	0.113223					0.463957	0.31258							0.155198	0.228529
15006.4	6495.7	0.749394	2.37128	0.214714	0.279547	0.519724	-0.416683					0.265926	0.371613							0.397091	0.498883
20652.7	16561.1	0.535841	0.932386	0.336654	0.82573	0.270084	-0.163338					0.223678	0.171296							0.223208	0.227286
9883.75	10676.7	0.525973	0.609232	0.359529	0.391122	0.073343	0.0326843					0.635734	0.482269							0.367872	0.296908
9559.14	10565.3	0.618952	0.52794	0.403002	0.353139	-0.0793551	0.0405724					0.414643	0.532093							0.587442	0.364883
9322.54	9228.66	0.613067	0.39458	0.0984017	0.204559	-0.216828	0.191845					0.280836	0.473891							0.385019	0.397361
16775.8	15224.4	0.927282	1.28492	0.162979	0.308794	0.161665	-0.127157					0.312475	0.227837							0.39379	0.423416
5676.08	4413.69	0.915668	0.618627	0.279561	0.175474	-0.193601	0.187233					0.368317	0.187725							0.383294	0.187713
10499.3	1735.81	0.255762	0.334494	0.313105	0.452038	0.133387	-0.244248					0.377027	0.500795							0.344859	0.406259
5882.22	4636.2	0.91933	0.589321	0.325041	0.37589	-0.218745	0.0724315					0.278742	0.157825							0.287755	0.17557
6311.03	4866.06	1.14958	0.716023	0.336928	0.14503	-0.232396	0.0616436					0.534597	0.217549							0.284898	0.16727
16016.1	14094.7	0.53129	0.743348	0.174203	0.212643	0.166367	-0.186232					0.41741	0.440609							0.739494	0.537935
15868.3	8196.53	0.614859	2.78169	0.169527	0.235038	0.637951	-0.277697					0.383286	0.400906							0.223111	0.389367
18523.6	7565.11	1.76499	0.272539	0.216737	0.370824	-0.732481	0.429941					0.263762	0.224288							0.319071	0.228202
13150.5	13760	0.841287	0.789048	0.281602	0.247398	-0.0320415	0.0289773					0.127498	0.255089							0.286067	0.307231
15560.9	13849.7	1.08631	0.561718	0.159168	0.214601	-0.318316	0.0248188					0.322057	0.246328							0.281925	0.223885
32847.2	18972.7	1.75558	1.26333	0.156529	0.622352	-0.163057	-0.114923					0.181047	0.227407							0.203743	0.19876
19852.8	19052.9	0.541302	0.397172	0.385401	0.307498	-0.153578	0.0170417					0.393822	0.513479							0.224498	0.147694
10149.7	11058.9	0.491721	0.592681	0.230574	0.475656	0.0931028	-0.129563					0.42543	0.284251							0.401145	0.275799
14988.6	12063.2	1.40905	0.592287	0.258601	0.271427	-0.408109	0.387977					0.2294	0.190151							0.17253	0.274809
12617.1	9489.52	1.1107	1.34747	0.303438	0.372915	0.0963194	-0.114695					0.357434	0.126137							0.294087	0.356894
5066.42	11208.7	1.69418	1.12398	0.328695	0.223293	-0.202331	0.266361					0.261129	0.115933							0.209422	0.374978
16059.1	13255.4	1.4431	0.964692	0.206843	0.317221	-0.198691	0.123446					0.186829	0.300426							0.28048	0.268978
10158.8	20246.9	1.38826	2.44677	0.223471	0.236131	0.27601	-0.193594					0.350142	0.296599							0.261626	0.231069
10653	16670	1.44575	2.01248	0.281418	0.331693	0.163879	0.0728094					0.231012	0.264053							0.571532	0.258737
5821.32	6715.7	0.968667	0.698256	0.364389	0.50441	-0.162222	0.116315					0.28932	0.219814							0.172717	0.377817
15401.8	9676.08	0.940023	1.47255	0.248691	0.371699	0.22073	-0.250857					0.254418	0.285095							0.255907	0.200024
11594.9	11792.6	0.386657	0.397461	0.223265	0.175256	0.0137792	0.0538477					0.365307	0.208846							0.631171	0.474719
11230	11246.2	0.474506	0.522878	0.22614	0.279136	0.0484992	0.016811					0.212224	0.155734							0.366931	0.23266
19298	11994.1	1.31097	1.18502	0.272142	0.167104	-0.0504624	-0.132041					0.223195	0.334946							0.566282	0.44712
16630.3	24189.3	0.865495	0.551444	0.299654	0.218117	-0.22164	-0.267144					0.154818	0.306277							0.61114	0.568706
16525.2	8922.77	1.15127	0.346677	0.290886	0.236591	-0.537132	0.286838					0.204768	0.210484							0.485451	0.323457
16475.4	14075.4	0.935576	3.06195	0.27913	0.325162	0.531923	-0.354788					0.397464	0.290507							0.598874	0.52762
20883.8	20924.7	0.488027	0.495579	0.22632	0.230012	0.00767768	0.0605946					0.213419	0.250247							0.464592	0.313207
21777.7	19928.7	0.437587	0.514884	0.250448	0.290617	0.0811544	-0.122467					0.116409	0.179791							0.507523	0.48184
9029.59	8990.84	0.570293	0.61959	0.227232	0.224489	0.0414298	0.0974601					0.250983	0.212839							0.362048	0.298033
10449.1	10116.5	0.730093	0.747062	0.189115	0.214664	0.0114875	-0.0110533					0.330691	0.213773							0.232569	0.20533
14152.8	22176.7	0.826056	0.265053	0.237096	0.186988	-0.514158	0.212465					0.324014	0.348404							0.510198	0.23982
15026.3	22874.4	0.943068	0.236527	0.263515	0.230521	-0.598969	0.402986					0.381881	0.252004							0.501355	0.242351
10495.9	16510.1	1.00308	0.998464	0.246262	0.139263	-0.00230758	-0.00974581					0.134743	0.209979							0.752825	0.317679
22831.5	35772	1.45777	0.224985	0.158911	0.240506	-0.732599	0.345899					0.209826	0.528501							0.491599	0.343183
10997.7	12252.7	0.403316	0.27924	0.286375	0.328142	-0.181781	-0.156943					0.265327	0.403237							0.406842	0.390799
3333.22	3438.94	1.06606	0.631608	0.191474	0.333024	-0.255911	0.173864					0.573813	0.477301							0.312711	0.255134
36036.2	49905.6	0.860211	1.48711	0.268864	0.253954	0.267071	0.0682899					0.427723	0.509631							0.26357	0.189884
65668.3	14618.3	2.66094	1.95654	0.251353	0.372282	-0.152552	-0.17971					0.277244	0.203038							0.360299	0.139162
9187.17	8277.02	1.19334	0.658999	0.291814	0.364884	-0.288467	0.0633404					0.474555	0.608351							0.32116	0.276689
8483.89	9526.81	1.60888	1.15236	0.197769	0.348121	-0.165329	0.107384					0.16433	0.160856							0.295144	0.247653
15421.6	23064	1.84825	2.1317	0.278943	0.559882	0.0712189	0.180115					0.34277	0.298971							0.238561	0.397037
18826.9	13996.1	0.886456	0.982122	0.22799	0.252475	0.0511974	-0.053005					0.285129	0.268471							0.295146	0.193346
12602.7	8320.9	1.59875	0.603302	0.260289	0.136057	-0.452055	0.389661					0.299133	0.277306							0.214724	0.210384
21103.6	22294.6	0.451887	0.369611	0.319923	0.227364	-0.100153	0.0778894					0.190278	0.207138							0.351485	0.424471
17701.5	17423.6	0.662187	0.769348	0.206257	0.388959	0.0748573	-0.0732213					0.34433	0.24408
23716.3	21321	0.460853	0.346879	0.400503	0.399612	-0.141104	0.129126					0.199878	0.103957
20573.1	21833.5	0.390661	0.30586	0.238658	0.221774	-0.121749	0.286767					0.529436	0.569255
19722.7	19491.7	0.440501	0.365056	0.304969	0.303762	-0.0936557	0.111476					0.313652	0.310682
12046.8	9619.93	0.489065	1.66968	0.242443	0.209801	0.546898	-0.460428					0.494563	0.471236
9329.56	15742.5	1.23095	0.61741	0.257013	0.249904	-0.331938	0.361752					0.367665	0.385283
16415.7	15757.4	1.39496	0.527495	0.252323	0.219004	-0.451227	0.41889					0.406817	0.392952
12162.3	14040.6	0.885989	0.870926	0.236851	0.199953	-0.0085739	-0.0228921
14600.3	10429.3	1.26261	1.31145	0.362966	0.39686	0.0189766	-0.0645914
14974.3	12200.8	0.549547	0.635532	0.524605	0.517301	0.0725563	-0.0503707
15359.3	17017.7	0.730556	0.575421	0.29541	0.169224	-0.118788	0.00849206
14158.9	14029.3	0.50268	0.617985	0.608771	0.468462	0.10289	-0.0105334
16231.6	20952.3	1.01308	0.490493	0.461104	0.392093	-0.347562	0.0312226
12446.4	9570.24	1.10533	0.781168	0.400641	0.412427	-0.171833	0.344697
16896.3	15366.7	0.659079	0.505391	0.455783	0.367328	-0.131981	0.0800524
22241.5	5650.6	0.604188	0.240963	0.566191	0.522324	-0.429775	0.136312
11438.5	13406.9	0.593043	0.67938	0.547667	0.50702	0.0678523	0.0330006
10234.9	7691.38	1.14752	1.80888	0.491289	0.501857	0.223704	-0.159727
11741	10901.3	0.543036	1.01028	0.195029	0.300832	0.300802	-0.159757
29286.9	21654.9	1.64706	0.246904	0.144327	0.250875	-0.739273	0.367992
13233.8	12331	1.13976	0.61545	0.336271	0.302329	-0.298714	0.191734
12315.8	24972.4	1.02137	0.22974	0.281501	0.170602	-0.632742	0.298837
15307.5	15703.3	0.449012	0.338194	0.362419	0.281817	-0.140775	0.145833
13230.9	14555.5	0.33594	0.302885	0.290439	0.247733	-0.0517431	0.0184681
12068.1	12925.1	0.516548	0.272914	0.206814	0.188941	-0.308607	0.209984
7892.17	8760.97	0.527987	0.406173	0.402247	0.267838	-0.1304	0.0987007
10409.2	12618.2	0.383515	0.421604	0.435696	0.2377	0.0473083	0.0483991
11642.5	12023.1	0.312785	0.2717	0.315765	0.413421	-0.0702942	0.186438
13844.5	11781.8	0.943479	0.455261	0.515548	0.593388	-0.349041	0.282904
22516.8	22633.2	0.322929	0.601212	0.20227	0.315211	0.301125	0.0969832
18170	19309.2	0.741647	0.563165	0.413714	0.332977	-0.136787	0.095895
14969.7	16374.5	0.763964	0.599623	0.323479	0.219726	-0.120521	0.0847813
18042.8	17405.2	0.694658	0.295949	0.207795	0.189885	-0.402489	0.342781
27686	28249.8	0.27159	0.284983	0.334353	0.445846	0.0240634	0.070199
13722.7	15327.4	0.736484	0.620293	0.268483	0.342182	-0.0856376	0.0500414
15748.8	19049.1	0.67152	0.369664	0.229693	0.18572	-0.289916	0.225413
11683.4	21521.8	1.54313	0.904549	0.301457	0.234683	-0.260891	0.249754
17424.8	7852.84	1.0391	2.71882	0.192863	0.206914	0.446983	-0.0268141
20164.4	20820.4	0.406478	0.34216	0.384437	0.278601	-0.0859135	0.100438
20062.5	18589.4	0.511536	0.447209	0.249472	0.308817	-0.0670957	0.108288
19775.8	20947.5	1.53982	0.332641	0.231894	0.240728	-0.644703	0.312107
12442.6	23935.6	1.7627	0.340525	0.254811	0.162577	-0.676188	0.279459
19109.4	24671.3	0.979867	0.566836	0.249976	0.214078	-0.26704	0.116954
22763.1	19379.3	0.544855	0.896154	0.250819	0.217123	0.243787	0.034706
16226.3	19368.3	0.690787	0.481959	0.24581	0.372629	-0.178067	0.203643
17179.4	15292	0.554093	0.479873	0.22608	0.344865	-0.071782	0.0762984
22014.5	20887.4	0.710587	0.659181	0.385428	0.386597	-0.037529	0.0656115
22934.6	21711.2	0.46837	0.397731	0.248313	0.307165	-0.0815601	-0.0281549
22204.5	20928.9	0.424824	0.235203	0.177717	0.653429	-0.287292	-0.0326092
20245.9	18852.9	0.600904	0.969135	0.664202	0.645451	0.234536	-0.0701801
15465.5	15745.2	0.59504	0.350045	0.563832	0.447524	-0.259231	0.1605
19266	10431.6	1.06651	0.342868	0.420798	0.469789	-0.513449	0.235073
19816.2	18368.6	1.19222	1.00203	0.333567	0.344363	-0.0866782	0.0704179
14951.2	15430.4	0.772667	0.651954	0.380776	0.428245	-0.0847335	0.100114
20424.5	10106	1.66965	0.29326	0.54398	0.510663	-0.701199	0.389384
56119.2	11213.1	2.85411	1.68797	0.468786	0.722736	-0.25674	0.0282204
16410.7	17092.4	0.878557	0.676329	0.463162	0.426782	-0.13006	0.0700475
16895.6	17251.8	0.370154	0.659091	0.226571	0.203385	0.280728	-0.197161
9011.18	9430.28	0.515928	0.499071	0.335487	0.441906	-0.0166078	-0.0209389
8084.4	7667.14	0.60532	0.558329	0.618794	0.495175	-0.0403829	0.0894855
13658.6	9859.11	1.27044	1.65819	0.124764	0.180558	0.132398	-0.295565
24968.7	21923.3	1.62565	0.996121	0.27388	0.247226	-0.240117	-0.108875
10202.6	13676.2	1.19378	1.18415	0.194915	0.393405	-0.00405003	0.0496513
17606.5	24573.8	1.06508	0.403052	0.371563	0.190248	-0.450933	0.160652
20879.6	22742.5	1.48901	0.954594	0.399757	0.225709	-0.218699	0.155996
25445.2	25579.8	0.691867	0.608208	0.376185	0.343703	-0.0643499	0.0647766
22598.3	22694.4	0.477632	0.73064	0.409859	0.410277	0.209397	-0.0525694
11450.3	18904.6	1.51121	1.40839	0.35394	0.461998	-0.0352174	0.023031
6391.35	8651.23	1.44041	0.389415	0.350601	0.197384	-0.574369	0.285571
17630.3	20732.3	0.783092	1.02749	0.231775	0.379522	0.134984	-0.080319
13177.9	15595.3	0.844516	0.679785	0.380513	0.459978	-0.10807	0.0510485
2838.5	14971.3	0.371069	0.46152	0.271674	0.408423	0.108638	-0.22141
16337.3	15165.5	0.813346	0.812372	0.255559	0.32193	-0.000599129	-0.0228154
5364.44	6926.62	1.73826	1.3683	0.298912	0.225933	-0.119088	0.30528
16315.8	18046.4	1.08521	0.764052	0.197648	0.207727	-0.173668	0.0775744
19890.3	21425.6	2.09934	1.13801	0.241415	0.184333	-0.296949	0.194358
26497.7	22292.8	1.98802	0.296674	0.173854	0.225975	-0.740294	0.60478
19911.9	20044.9	0.782458	0.784837	0.298564	0.239352	0.0015178	0.0582663
13794.9	13503	0.626264	0.457513	0.363082	0.431966	-0.155706	0.100005
15255.4	14063	0.950641	0.899331	0.514476	0.60076	-0.0277353	-0.0225264
15080.4	11519.9	0.868324	1.2949	0.226716	0.211263	0.197195	-0.193189
				0.194708	0.304744
				0.539966	0.785566
				0.404745	0.347093
				0.383734	0.363175
				0.25893	0.241563
				0.268869	0.199584
				0.203245	0.121521
				0.363365	0.378312
				0.23909	0.123448
				0.252103	0.496878
				0.382328	0.469278
				0.317382	0.163854
				0.261257	0.221529
				0.266356	0.432389
				0.190644	0.266686
				0.435395	0.402496
				0.194639	0.596846
				0.314699	0.27146
				0.260088	0.209555
				0.158954	0.264934
				0.195421	0.387357
				0.259919	0.157745
				0.209297	0.71263
				0.161994	0.192409
				0.23598	0.364392
				0.183042	0.304195
				0.231088	0.304105
				0.264221	0.275083
				0.207553	0.270919
				0.19052	0.266991
				0.194917	0.281198
				0.338012	0.424325
				0.452281	0.255662
				0.56641	0.492934
				0.237239	0.264125
				0.244886	0.338215
				0.191987	0.336596
				0.353539	0.342687
				0.223591	0.261166
				0.223469	0.29141
				0.212795	0.766343
				0.277204	0.248219
				0.376064	0.683951
				0.200532	0.25973
				0.138913	0.530154
				0.184681	0.152699
				0.168908	0.568444
				0.256093	0.33905
				0.136371	0.146949
				0.184746	0.17342
				0.176083	0.43493
				0.208134	0.200203
				0.37036	0.201618
				0.164623	0.527731
				0.498853	0.552045
				0.197625	0.191189
				0.262579	0.338281
				0.253113	0.34167
				0.48888	0.286558
				0.171029	0.319631
				0.141289	0.162724
				0.157752	0.299
				0.171437	0.464192
				0.178759	0.207513
				0.178703	0.172816
				0.180482	0.371554
				0.148617	0.158977
				0.177826	0.288045
				0.238704	0.428973
				0.189778	0.263083
				0.257183	0.249293
				0.235718	0.409035
				0.422552	0.632441
				0.27118	0.458455
				0.368511	0.573093
				0.363861	0.424659
				0.502071	0.24184
				0.569484	0.477248
				0.26144	0.382606
				0.250685	0.420364
				0.211141	0.685531
				0.201814	0.17077
				0.213484	0.265065
				0.224598	0.57053
				0.190281	0.183203
				0.181876	0.442523
				0.272469	0.412556
				0.195066	0.43293
				0.261111	0.345225
				0.320171	0.176295
				0.202529	0.168542
				0.178704	0.407009
				0.241832	0.173775
				0.203086	0.542725
				0.398663	0.264526
				0.217172	0.47468
				0.333033	0.40097
				0.316521	0.373009
				0.282418	0.521939
				0.308564	0.471288
				0.246991	0.419566
				0.255713	0.20213
				0.244664	0.285923
				0.622341	0.421964
				0.203282	0.3219
				0.148308	0.393505
				0.132441	0.156974
				0.142077	0.866788
				0.426653	0.524461
				0.416268	0.461385
				0.254318	0.434881
				0.308481	0.22031
				0.253711	0.318498
				0.415629	0.171134
				0.247585	0.315372
				0.300754	0.369469
				0.195563	0.250417
				0.231798	0.690512
				0.293058	0.25119
				0.183589	0.266979
				0.143024	0.204959
				0.485858	0.349425
				0.235562	0.239209
				0.495098	0.528555
				0.508987	0.552035
				0.495188	0.730289
				0.300313	0.169878
				0.165913	0.297466
				0.301933	0.378933
				0.354439	0.274469
				0.314185	0.458938
				0.247881	0.261973
				0.212505	0.270235
				0.203904	0.66163
				0.231476	0.149809
				0.157081	0.295527
				0.170955	0.6138
				0.161566	0.193035
				0.124192	0.101812
				0.283548	0.385834
				0.344971	0.217034
				0.672336	0.408375
				0.397794	0.459919
				0.286881	0.324573
				0.307266	0.349682
				0.428944	0.276067
				0.169937	0.203595
				0.204453	0.178345
				0.176191	0.649351
				0.565177	0.387717
				0.441291	0.249469
				0.318718	0.326171
				0.361586	0.633197
				0.251341	0.630467
				0.424128	0.449441
				0.410069	0.430942
				0.338393	0.257324
				0.405172	0.321644
				0.254312	0.582613
				0.323376	0.360143
				0.420194	0.733299
				0.561092	0.580547
				0.193481	0.348664
				0.416332	0.320824
				0.475009	0.364972
				0.370143	0.282056
				0.301504	0.627326
				0.239742	0.543699
				0.263442	0.286478
				0.307021	0.295504
				0.311549	0.408377
				0.285225	0.226529
				0.182347	0.314757
				0.222673	0.291999
				0.256913	0.47276
				0.296319	0.379781
				0.214755	0.309977
				0.154861	0.259278
				0.27489	0.185719
				0.215782	0.249671
				0.347074	0.630528
				0.257369	0.228191
				0.255725	0.299806
				0.27882	0.35222
				0.25941	0.166318
				0.155863	0.158128
				0.251345	0.266967
				0.393663	0.235766
				0.640475	0.713377
				0.550394	0.569216
				0.338314	0.259392
				0.445461	0.257633
				0.432357	0.780151
				0.439346	0.209237
				0.297332	0.462041
				0.29839	0.221969
				0.511471	0.577454
				0.56023	0.437982
				0.399569	0.485864
				0.524315	0.512851
				0.443379	0.37863
				0.492841	0.552101
				0.219055	0.270662
				0.256797	0.294045
				0.471998	0.726674
				0.364442	0.856442
				0.156742	0.24332
				0.316694	0.244355
				0.21215	0.411913
				0.345024	0.338364
				0.132063	0.335623
				0.220086	0.786582
				0.304898	0.218445
				0.358951	0.738589
				0.241312	0.376779
				0.346077	0.668994
				0.423037	0.308264
				0.19707	0.34549
				0.303748	0.23749
				0.229278	0.560686
				0.284379	0.404077
				0.289076	0.443477
				0.3023	0.211844
				0.332091	0.380772
				0.281923	0.543898
				0.317178	0.180895
				0.264221	0.482915
				0.214396	0.342739
				0.24467	0.170127
				0.275309	0.421297
				0.346545	0.393414
				0.219549	0.272374
				0.268879	0.256583
				0.241734	0.354391
				0.261584	0.466066
				0.317234	0.261384
				0.302252	0.407776
				0.198409	0.285583
				0.374601	0.373357
				0.33224	0.146274
				0.411933	0.370462
				0.204656	0.465975
				0.215718	0.425541
				0.242625	0.312445
				0.44493	0.325598
				0.346054	0.540464
				0.295551	0.643701
				0.527344	0.616432
				0.16896	0.46256
				0.443717	0.383171
				0.282614	0.202659
				0.540571	0.700875
				0.429998	0.775774
				0.195476	0.223342
				0.281741	0.357881
				0.323621	0.388901
				0.334151	0.206683
				0.269394	0.289909
				0.234265	0.754907
				0.3561	0.331723
				0.309928	0.331638
				0.536071	0.670584
				0.28883	0.821908
				0.188061	0.342788
				0.21471	0.266739
				0.16615	0.819021
				0.208745	0.190602
				0.270175	0.232852
				0.308175	0.192092
				0.248454	0.445357
				0.50674	0.187221
				0.310382	0.662224
				0.398077	0.343895
				0.203988	0.268847
				0.295296	0.721021
				0.417352	0.398672
				0.322308	0.283198
				0.663709	0.600053
				0.551116	0.560556
				0.654166	0.640528
				0.400152	0.425945
				0.304163	0.624149
				0.543382	0.63795
				0.512289	0.673994
				0.545417	0.582644
				0.319811	0.231717
				0.337599	0.573105
				0.43874	0.317867
				0.281921	0.841876
				0.33522	0.725588
				0.493388	0.533001
				0.337714	0.497936
				0.35498	0.657566
				0.526041	0.705664
				0.756611	0.785083
				0.539973	0.827019
				0.403948	0.49242
				0.311272	0.367474
				0.633293	0.697712
				0.472143	0.688538
				0.227376	0.300636
				0.292853	0.523922
				0.212786	0.253849
				0.306125	0.177133
				0.185012	0.269947
				0.434654	0.528017
				0.487746	0.591213
				0.492622	0.583891
				0.344384	0.703619
				0.571528	0.657828
				0.265584	0.367438
				0.525408	0.580763
				0.467532	0.739647
				0.229259	0.381897
				0.325227	0.308241
				0.615636	0.75311
				0.623687	0.353082
				0.584873	0.726925
				0.230614	0.27075
				0.289708	0.552598
				0.228615	0.405949
				0.38092	0.481821
				0.361098	0.387064
				0.423769	0.640499
				0.546683	0.636996
				0.211635	0.353303
				0.351382	0.267333
				0.292295	0.427403
				0.403954	0.460684
				0.586119	0.554019
				0.585624	0.548637
				0.455793	0.411491
				0.373654	0.588493
				0.318311	0.624924
				0.32225	0.663312
				0.409386	0.527709
				0.477506	0.414878
				0.503805	0.696445
				0.434654	0.701804
				0.252376	0.383099
				0.359651	0.414139
				0.402952	0.49261
				0.249842	0.568485
				0.434523	0.468508
				0.291045	0.369552
				0.347072	0.20048
				0.176021	0.245451
				0.220765	0.233587
				0.443561	0.510383
				0.529224	0.354908
				0.356928	0.309503
				0.511069	0.490105
				0.353454	0.422929
				0.31758	0.172677
				0.255158	0.191289
				0.233602	0.224382
				0.277839	0.277339
				0.332338	0.267077
				0.211957	0.293512
				0.333764	0.36864
				0.385405	0.532939
				0.180848	0.341584
				0.262477	0.359503
				0.179176	0.152966
				0.194726	0.172041
				0.395787	0.450614
				0.463412	0.417123
				0.305325	0.207202
				0.222235	0.262347
				0.243552	0.533195
				0.265681	0.292246
				0.161651	0.486008
				0.203554	0.251461
				0.268718	0.281388
				0.193095	0.46793
				0.210482	0.180435
				0.250779	0.451261
				0.198919	0.669859
				0.22732	0.160537
				0.209255	0.240111
				0.283774	0.451376
				0.459294	0.390999
				0.471167	0.374716
				0.270238	0.318007
				0.309587	0.3927
				0.53674	0.594487
				0.661733	0.421823
				0.492312	0.470348
				0.239463	0.331718
				0.178548	0.335466
				0.215793	0.542176
				0.373838	0.436716
				0.18467	0.273772
				0.18878	0.766534
				0.496657	0.558114
				0.569665	0.696264
				0.232513	0.519446
				0.441261	0.421819
				0.358499	0.24241

## Sheet: Figure5
FIGURE 5B,C. GENERALIZATION TEST: FREEZING (%)
PV-Arch	TONE FREQUENCY						PV-ChR2	TONE FREQUENCY						CamK2-ChR2	TONE FREQUENCY
mouse ID	base	3.75	7.5	11.25	15		mouse ID	base	3.75	7.5	11.25	15		mouse ID	base	3.75	7.5	11.25	15
M18	30	88.37	80.8867	94.6233	86.22		M23	1.22167	4.89	7.55333	13.8167	20.0033		M64	22.1818	76	76.45	79.11	82.6667
M20	5.89917	29.8567	32.8867	43.5533	45.3333		M24	7.51455	20.665	32	37.54	35.11		M65	17	79.11	76.8867	79.11	86.64
M22	0	23.5567	31.1133	50.8433	43.1133		M25	7.145	6.66667	7.11	18.2233	15.11		M66	13.5558	57.7767	76.4433	45.3333	78.95
M28	12.4667	52.8867	78.665	80.4433	61.08		M26	3.7775	35.2533	45.8733	52.665	62.2233		M67	11.7958	69.3333	76.4433	79.11	86.5933
M39	39.3111	66	53.33	31.5567	34.2233		M27	7.466	13.33	8.06333	8.665	24		M68	15.125	71.5567	83.11	67.7333	89.3367
M40	20.5714	57.705	63.015	64	69.33		M34	14.52	62.0433	54.834	74.936	75.0433		M69	44.3092	28.0267	58.5767	41.78	89.7767
M41	31.3317	25.33	84	65.3333	58.2233		M35	11.866	54.3325	48.6675	53	62.6667
M51	24.6667	55.99	41.54	21.7767	40.8867		M36	9.2225	37.745	59.11	43.5567	66.2233		Control	TONE FREQUENCY
M52	22.8458	55.5567	44.89	57.3333	59.11		M37	1.11083	67.35	63.11	64.2067	60.8867		mouse ID	base	3.75	7.5	11.25	15
M54	5.90667	19.11	19.11	32.1567	26.6667		M43	8.2225	26.6667	31.335	37.7767	40		M29-eGFP	6.97778	3.49063	2.7946	32.1013	30.0079
M55	4.67833	24.1567	32.2233	37.3333	29.3367		M50	21.3317	41.9933	38.2233	45.7767	58.22		M31-eGFP	5.1182	15.3494	25.12	58.0848	78.8506
M62	2.555	53.7767	21.82	31.11	29.78		M53	22.445	9.33333	14.6667	22.93	60.89		M44-eGFP	1.57	75.763	93.504	70.4773	93.9226
M63	1.88833	16.705	48.4433	71.335	68.67		M56	2.33333	13.33	4.89	25.335	42.665		M46-eGFP	24.946	117.923	97.9471	110.947	118.619
							M60	0.7775	19.5833	31.11	32.89	39.5567		M32-tdTomato	11.4383	82.1162	86.1668	123.507	129.091
							M61	3.56167	24.8867	22.6633	24.8867	29.01		M33-tdTomato	33.1558	18.1387	87.224	22.3306	101.553
														M47-tdTomato	44.6286	96.2933	120.717	59.3094	124.208
														M49-tdTomato	38.7267	110.947	103.735	96.2933	120.717
FIGURE 5E. CORRELATION BETWEEN TH AND GENERALIZATION
PV-Arch				PV-ChR2				CamK2-ChR2				Control
mouse ID	GenIdx	Th change		mouse ID	GenIdx	Th change		mouse ID	GenIdx	Th change		mouse ID	GenIdx	Th change
M18	-2.01809	-0.507074		M23	56.2406	0.71378		M64	6.62903	0.0234834		M29-eGFP	57.3596	0.0904594
M20	21.8407	0.118389		M24	14.3596	0.403226		M65	9.54653	0.210938		M31-eGFP	58.3372	0.0626927
M22	18.4217	-0.466608		M25	29.4066	0.636364		M66	24.1911	0.417778		M44-eGFP	14.9143	0.00249066
M28	-15.6925	-0.704835		M26	28.3272	0.629002		M67	13.4319	-1.10743		M46-eGFP	8.16053	-0.153696
M39	-46.9628	-0.0729979		M27	58.2523	0.340909		M68	17.018	-0.678392		M32-tdTomato	24.6551	-0.173913
M40	11.188	-0.183133		M34	14.7989	0.303183		M69	52.3323	-0.512626		M33-tdTomato	58.0864	0.00857843
M41	0.00381672	-0.00492984		M35	17.0213	0.258749						M47-tdTomato	25.8448	0.0378698
M51	2.73384	-0.0670732		M36	29.3242	0.0275689						M49-tdTomato	14.1313	0.398221
M52	11.0246	-0.0619355		M37	-6.57323	0.0666667
M54	12.0292	-0.0586751		M43	20.1847	0.03
M55	-6.48032	-0.307201		M50	27.8637	0.474343
M62	-19.4388	-0.0797872		M53	74.3089	0.496454
M63	33.7492	-0.290172		M56	65.9713	0.310165
mean	1.56912			M60	29.5666	0.144662
				M61	16.7682	-0.0198591
				mean	31.7214
Figure 5F	PV-ChR2		Figure 5F	PV-Arch		Figure 5F	CamK-ChR2
Response magnitude	Sparseness	Learning specificity	Response magnitude	Sparseness	Learning specificity	Response magnitude	Sparseness	Learning specificity
0.228708	0.22608	56.2	0.0178554	0.0918737	21.8	0.0333548	-0.0254887	6.6
-0.059173	0.0896084	14.4	-0.176257	-0.0390767	-43.6	-0.0349572	-0.0495245	9.5
-0.00202847	0.00453753	29.4	-0.0350889	-0.110264	18.4	-0.0586689	-0.169229	24.2
0.0886663	-0.0365396	28.3	-0.0699168	-0.0155467	-15.7	-0.0300834	-0.116888	13.4
0.0401425	0.0341577	58.3	0.0825517	-0.0102053	-19.4	0.081537	-0.102922	17
						-0.106016	-0.0580443	52
