# Supplementary material for: Bidirectional Regulation of Innate and Learned Behaviors That Rely on Frequency Discrimination by Cortical Inhibitory Neurons
Source: PLoS Biol. 2015 Dec 2;13(12):e1002308. doi: 10.1371/journal.pbio.1002308 (PMC4668086; doi:10.1371/journal.pbio.1002308)
Supplement: S1 Model — (ZIP) [file pbio.1002308.s016.zip]

Archive with 14 entries (11 files):
- S1_Model/
- S1_Model/AuditoryCortexSimMFExcSat.m
- __MACOSX/
- __MACOSX/S1_Model/
- __MACOSX/S1_Model/._AuditoryCortexSimMFExcSat.m
- S1_Model/AuditoryCortexSimMFLinear.m
- __MACOSX/S1_Model/._AuditoryCortexSimMFLinear.m
- S1_Model/AuditoryCortexSimMFLinearInhSDApprox.m
- __MACOSX/S1_Model/._AuditoryCortexSimMFLinearInhSDApprox.m
- S1_Model/AuditoryCortexSimMFsimple.m
- __MACOSX/S1_Model/._AuditoryCortexSimMFsimple.m
- S1_Model/CompareModels.m
- __MACOSX/S1_Model/._CompareModels.m
- __MACOSX/._S1_Model
