# Supplementary material for: Bidirectional Regulation of Innate and Learned Behaviors That Rely on Frequency Discrimination by Cortical Inhibitory Neurons
Source: PLoS Biol. 2015 Dec 2;13(12):e1002308. doi: 10.1371/journal.pbio.1002308 (PMC4668086; doi:10.1371/journal.pbio.1002308)
Supplement: S1 Model — (ZIP) [file pbio.1002308.s016.zip › S1_Model/AuditoryCortexSimMFExcSat.m]

function [ E, I, linE, linI ] = AuditoryCortexSimMFExcSat(  )

k_E=15;
k_I=15;
r_E=1;
r_I=1;

dt=.001; %1 ms
maxT=2; %2s
N=round(maxT/dt);

%Non-linearity
S=@(x,p,theta) 1./(1+ exp(-p.*(x-theta)));

p_E=.7;
p_I=.5;
theta_E=-1.5;
theta_I=2.5;

dur = 250;
extE=zeros(1,N);
extE(650:650+dur)=1;

extI=zeros(1,N);
extI(1150:1150+dur)=1;
extI(1650:1650+dur)=-1;

tone=zeros(1,N);
tone(251:250+dur/5)=3*exp(-(1:dur/5)/10);
tone(751:750+dur/5)=3*exp(-(1:dur/5)/10);
tone(1251:1250+dur/5)=3*exp(-(1:dur/5)/10);
tone(1751:1750+dur/5)=3*exp(-(1:dur/5)/10);

noise=0;
inp=noise*randn(1,N);

j_EtoI=.2;
j_ItoE=-.2;
j_EtoE=0;
j_ItoI=0;


j_extE=1;
j_extI=1;

j_tone=1;

T_A=.01; %10 ms time constant
T_B=.01; %10 ms time constant

E=zeros(1,N);
I=zeros(1,N);

linE=zeros(1,N);
linI=zeros(1,N);

for i=2:N
    linE(i)=j_EtoE*E(i-1) + j_ItoE*I(i-1) + j_extE*extE(i-1) + j_tone*tone(i-1);
    linI(i)=j_ItoI*I(i-1) + j_EtoI*E(i-1) + j_extI*extI(i-1) + j_tone*tone(i-1);
    dE= (-E(i-1) + inp(i-1) + (k_E-r_E)*S(j_EtoE*E(i-1) + j_ItoE*I(i-1) + j_extE*extE(i-1) + j_tone*tone(i-1) ,p_E,theta_E)) * (dt/T_A);
    dI= (-I(i-1) + inp(i-1) + (k_I-r_I)*S(j_ItoI*I(i-1) + j_EtoI*E(i-1) + j_extI*extI(i-1) + j_tone*tone(i-1) ,p_I,theta_I)) * (dt/T_B);
    
    
    E(i)=E(i-1)+dE;
    I(i)=I(i-1)+dI;
    
end

end
