# Supplementary material for: Bidirectional Regulation of Innate and Learned Behaviors That Rely on Frequency Discrimination by Cortical Inhibitory Neurons
Source: PLoS Biol. 2015 Dec 2;13(12):e1002308. doi: 10.1371/journal.pbio.1002308 (PMC4668086; doi:10.1371/journal.pbio.1002308)
Supplement: S1 Model — (ZIP) [file pbio.1002308.s016.zip › S1_Model/AuditoryCortexSimMFLinearInhSDApprox.m]

function [ E, I, linE, linI, I_tr ] = AuditoryCortexSimMFLinearInhSDApprox( ToneAmp )

if nargin==0
    ToneAmp=3;
end
%Simulation of amygdala neurons responding to contexts

k_E=15;
k_I=15;
r_E=1;
r_I=1;

dt=.001; %1 ms
maxT=2; %2s
N=round(maxT/dt);

%Non-linearity
S_linear=@(x,xmin,xmax) max(min(1./(xmax-xmin)*(x-xmin),1),0);

x_min_E=-2;
x_min_I=-1;
x_max_E=1.5;
x_max_I=4;

S_inh=@(x,g,b) g.*x./(1+b.*x);

g_I=2;
b_I=.15;
%p_E=1;
%p_I=1;
%theta_E=-1;
%theta_I=0;

dur = 250;
extE=zeros(1,N);
extE(650:650+dur)=1;

extI=zeros(1,N);
extI(1150:1150+dur)=1;
extI(1650:1650+dur)=-1;

tone=zeros(1,N);
tone(251:250+dur/5)=ToneAmp*exp(-(1:dur/5)/10);
tone(751:750+dur/5)=ToneAmp*exp(-(1:dur/5)/10);
tone(1251:1250+dur/5)=ToneAmp*exp(-(1:dur/5)/10);
tone(1751:1750+dur/5)=ToneAmp*exp(-(1:dur/5)/10);

noise=0;
inp=noise*randn(1,N);

j_EtoI=.2;
j_ItoE=-.2;
j_EtoE=0;
j_ItoI=0;


j_extE=1.5;
j_extI=1;

j_tone=1;

T_A=.01; %10 ms time constant
T_B=.01; %10 ms time constant

E=zeros(1,N);
I=zeros(1,N);

linE=zeros(1,N);
linI=zeros(1,N);

I_tr=zeros(1,N);

for i=2:N
    I_tr(i)=S_inh(I(i-1),g_I,b_I);
    linE(i)=j_EtoE*E(i-1) + j_ItoE*S_inh(I(i-1),g_I,b_I) + j_extE*extE(i-1) + j_tone*tone(i-1);
    linI(i)=j_ItoI*I(i-1) + j_EtoI*E(i-1) + j_extI*extI(i-1) + j_tone*tone(i-1);
    dE= (-E(i-1) + inp(i-1) + (k_E-r_E)*S_linear(j_EtoE*E(i-1) + j_ItoE*S_inh(I(i-1),g_I,b_I) + j_extE*extE(i-1) + j_tone*tone(i-1) ,x_min_E,x_max_E)) * (dt/T_A);
    dI= (-I(i-1) + inp(i-1) + (k_I-r_I)*S_linear(j_ItoI*I(i-1) + j_EtoI*E(i-1) + j_extI*extI(i-1) + j_tone*tone(i-1) ,x_min_I,x_max_I)) * (dt/T_B);
    
    
    E(i)=E(i-1)+dE;
    I(i)=I(i-1)+dI;
    
end

end
