# Supplementary material for: Bidirectional Regulation of Innate and Learned Behaviors That Rely on Frequency Discrimination by Cortical Inhibitory Neurons
Source: PLoS Biol. 2015 Dec 2;13(12):e1002308. doi: 10.1371/journal.pbio.1002308 (PMC4668086; doi:10.1371/journal.pbio.1002308)
Supplement: S1 Model — (ZIP) [file pbio.1002308.s016.zip › S1_Model/CompareModels.m]

[ E, I, ~, ~ ] = AuditoryCortexSimMFLinear();
figure; subplot(4,2,1); hold on; 
E = E-mean(E(200:250));
E = E/max(E(251:300));
plot(E(51:500),'black'); 
plot(E(551:1000),'magenta'); 
plot(E(1051:1500),'cyan'); 
plot(E(1551:2000),'green');
plot([100 100], [-0.5 2.5], 'k--');
plot([200 200], [-0.5 2.5], 'k--');
plot([250 250], [-0.5 2.5], 'k--');
plot([350 350], [-0.5 2.5], 'k--');
box off; set(gca, 'tickdir', 'out'); axis([0 450 -0.5 2.5]);
title('All linear regime');
ylabel('Excitatory FR');
xlabel('time (ms)');
legend('No light', 'CamK', 'ChR', 'ARCH');
baselineFR = [ mean(E(201:250)) mean(E(701:750)) mean(E(1201:1250)) mean(E(1701:1750)) ];
toneFR = [ mean(E(251:300)) mean(E(751:800)) mean(E(1251:1300)) mean(E(1751:1800)) ];
frdiff=toneFR-baselineFR;
subplot(4,2,2);cla;
bar(1,frdiff(1), 0.2,'facecolor','black');
hold on;
bar(2,frdiff(2), 0.2,'facecolor','magenta');
bar(3,frdiff(3), 0.2,'facecolor','cyan');
bar(4,frdiff(4), 0.2,'facecolor','green');
box off; set(gca, 'tickdir', 'out'); 
title('All linear regime');
ylabel('Tone evoked response');

[ E, I, ~, ~ ] = AuditoryCortexSimMFExcSat();
E = E-mean(E(200:250));
E = E/max(E(251:300));
subplot(4,2,3); hold on; 
plot(E(51:500),'black'); 
plot(E(551:1000),'magenta'); 
plot(E(1051:1500),'cyan'); 
plot(E(1551:2000),'green');
plot([100 100], [-0.5 2.5], 'k--');
plot([200 200], [-0.5 2.5], 'k--');
plot([250 250], [-0.5 2.5], 'k--');
plot([350 350], [-0.5 2.5], 'k--');
box off; set(gca, 'tickdir', 'out'); axis([0 450 -0.5 2.5]);
title('L-N model, Excitatory Saturation');
ylabel('Excitatory FR');
xlabel('time (ms)');
legend('No light', 'CamK', 'ChR', 'ARCH');
baselineFR = [ mean(E(201:250)) mean(E(701:750)) mean(E(1201:1250)) mean(E(1701:1750)) ];
toneFR = [ mean(E(251:300)) mean(E(751:800)) mean(E(1251:1300)) mean(E(1751:1800)) ];
frdiff=toneFR-baselineFR;
subplot(4,2,4);
bar(1,frdiff(1), 0.2,'facecolor','black');
hold on;
bar(2,frdiff(2), 0.2,'facecolor','magenta');
bar(3,frdiff(3), 0.2,'facecolor','cyan');
bar(4,frdiff(4), 0.2,'facecolor','green');
box off; set(gca, 'tickdir', 'out'); 
title('L-N model, Excitatory Saturation');
ylabel('Tone evoked response');


[ E, I, ~, ~ ] = AuditoryCortexSimMFsimple();
E = E-mean(E(200:250));
E = E/max(E(251:300));
subplot(4,2,5); hold on; 
plot(E(51:500),'black'); 
plot(E(551:1000),'magenta'); 
plot(E(1051:1500),'cyan'); 
plot(E(1551:2000),'green');
plot([100 100], [-0.5 2.5], 'k--');
plot([200 200], [-0.5 2.5], 'k--');
plot([250 250], [-0.5 2.5], 'k--');
plot([350 350], [-0.5 2.5], 'k--');
box off; set(gca, 'tickdir', 'out'); axis([0 450 -0.5 2.5]);
title('L-N model, Inhibitory saturation');
ylabel('Excitatory FR');
xlabel('time (ms)');
legend('No light', 'CamK', 'ChR', 'ARCH');
baselineFR = [ mean(E(201:250)) mean(E(701:750)) mean(E(1201:1250)) mean(E(1701:1750)) ];
toneFR = [ mean(E(251:300)) mean(E(751:800)) mean(E(1251:1300)) mean(E(1751:1800)) ];
frdiff=toneFR-baselineFR;
subplot(4,2,6);
bar(1,frdiff(1), 0.2,'facecolor','black');
hold on;
bar(2,frdiff(2), 0.2,'facecolor','magenta');
bar(3,frdiff(3), 0.2,'facecolor','cyan');
bar(4,frdiff(4), 0.2,'facecolor','green');
box off; set(gca, 'tickdir', 'out'); 
title('L-N model, Inhibitory saturation');
ylabel('Tone evoked response');


[ E, I, ~, ~, ~ ] = AuditoryCortexSimMFLinearInhSDApprox();
E = E-mean(E(200:250));
E = E/max(E(251:300));
subplot(4,2,7); hold on; 
plot(E(51:500),'black'); 
plot(E(551:1000),'magenta'); 
plot(E(1051:1500),'cyan'); 
plot(E(1551:2000),'green');
plot([100 100], [-0.5 2.5], 'k--');
plot([200 200], [-0.5 2.5], 'k--');
plot([250 250], [-0.5 2.5], 'k--');
plot([350 350], [-0.5 2.5], 'k--');
box off; set(gca, 'tickdir', 'out'); axis([0 450 -0.5 2.5]);
title('Inhibitory Synaptic Depression');
ylabel('Excitatory FR');
xlabel('time (ms)');
legend('No light', 'CamK', 'ChR', 'ARCH');
baselineFR = [ mean(E(201:250)) mean(E(701:750)) mean(E(1201:1250)) mean(E(1701:1750)) ];
toneFR = [ mean(E(251:300)) mean(E(751:800)) mean(E(1251:1300)) mean(E(1751:1800)) ];
frdiff=toneFR-baselineFR;
subplot(4,2,8);
bar(1,frdiff(1), 0.2,'facecolor','black');
hold on;
bar(2,frdiff(2), 0.2,'facecolor','magenta');
bar(3,frdiff(3), 0.2,'facecolor','cyan');
bar(4,frdiff(4), 0.2,'facecolor','green');
box off; set(gca, 'tickdir', 'out'); 
title('Inhibitory Synaptic Depression');
ylabel('Tone evoked response');
